# Supplementary material for: Dynamic reprogramming of chromatin accessibility during Drosophila embryo development
Source: Genome Biol. 2011 May 11;12(5):R43. doi: 10.1186/gb-2011-12-5-r43 (PMC3219966; doi:10.1186/gb-2011-12-5-r43)
Supplement: Additional file 2 — FDR 1% DHSs in euchromatic DNA for stage 5, 9, 10, 11 and 14 embryos (related to Figures 1and 2). Genome coordinates of the 1% FDR DHSs at stages 5, 9, 10, 11 and 14. [file gb-2011-12-5-r43-S2.XLS]

## Sheet: annotation
Chr	Start	Stop	ID
chr2L	5400	5550	embryo_stage_10
chr2L	5740	5890	embryo_stage_9																										Intragenic
chr2L	7540	7690	embryo_stage_9																										0.227166
chr2L	8240	8390	embryo_stage_9
chr2L	8800	8950	embryo_stage_9
chr2L	12440	12522	embryo_stage_9
chr2L	15280	15430	embryo_stage_5
chr2L	16280	16430	embryo_stage_14
chr2L	16720	16870	embryo_stage_9
chr2L	17040	17190	embryo_stage_5
chr2L	17540	17690	embryo_stage_9
chr2L	17940	18090	embryo_stage_9
chr2L	18520	18670	embryo_stage_9
chr2L	18880	19030	embryo_stage_9
chr2L	19720	19870	embryo_stage_9
chr2L	20540	20684	embryo_stage_9
chr2L	21680	21830	embryo_stage_9
chr2L	22080	22230	embryo_stage_9
chr2L	22360	22510	embryo_stage_9
chr2L	22920	23070	embryo_stage_10
chr2L	26152	26279	embryo_stage_10
chr2L	26520	26670	embryo_stage_9
chr2L	27160	27310	embryo_stage_9
chr2L	28080	28230	embryo_stage_9
chr2L	28720	28870	embryo_stage_9
chr2L	30000	30150	embryo_stage_10
chr2L	33080	33230	embryo_stage_9
chr2L	34180	34330	embryo_stage_9
chr2L	34340	34490	embryo_stage_10
chr2L	35660	35810	embryo_stage_9
chr2L	36100	36250	embryo_stage_5
chr2L	36400	36550	embryo_stage_9
chr2L	42060	42210	embryo_stage_9
chr2L	43300	43450	embryo_stage_9
chr2L	44040	44190	embryo_stage_9
chr2L	44340	44490	embryo_stage_9
chr2L	53720	53870	embryo_stage_9
chr2L	55180	55330	embryo_stage_5
chr2L	57340	57490	embryo_stage_9
chr2L	59280	59430	embryo_stage_14
chr2L	62740	62872	embryo_stage_5
chr2L	64980	65130	embryo_stage_9
chr2L	65780	65930	embryo_stage_9
chr2L	66340	66490	embryo_stage_9
chr2L	66820	66970	embryo_stage_9
chr2L	67280	67430	embryo_stage_9
chr2L	67740	67890	embryo_stage_9
chr2L	69220	69370	embryo_stage_9
chr2L	72320	72470	embryo_stage_14
chr2L	73200	73350	embryo_stage_14
chr2L	73900	74050	embryo_stage_14
chr2L	78020	78170	embryo_stage_5
chr2L	78920	79070	embryo_stage_9
chr2L	80060	80210	embryo_stage_9
chr2L	83900	84050	embryo_stage_9
chr2L	85880	86030	embryo_stage_9
chr2L	86480	86630	embryo_stage_9
chr2L	86900	87050	embryo_stage_9
chr2L	87360	87510	embryo_stage_9
chr2L	87680	87830	embryo_stage_9
chr2L	89260	89410	embryo_stage_9
chr2L	89720	89870	embryo_stage_9
chr2L	90220	90370	embryo_stage_9
chr2L	91040	91190	embryo_stage_9
chr2L	91600	91750	embryo_stage_9
chr2L	92180	92330	embryo_stage_5
chr2L	93038	93188	embryo_stage_9
chr2L	94200	94350	embryo_stage_14
chr2L	94680	94830	embryo_stage_9
chr2L	95260	95410	embryo_stage_9
chr2L	95420	95570	embryo_stage_11
chr2L	102260	102410	embryo_stage_9
chr2L	102560	102710	embryo_stage_10
chr2L	102740	102890	embryo_stage_9
chr2L	103200	103350	embryo_stage_5
chr2L	106320	106470	embryo_stage_9
chr2L	106660	106810	embryo_stage_9
chr2L	107120	107270	embryo_stage_9
chr2L	107520	107670	embryo_stage_10
chr2L	107860	108010	embryo_stage_9
chr2L	108960	109110	embryo_stage_9
chr2L	109180	109330	embryo_stage_11
chr2L	109860	110010	embryo_stage_9
chr2L	113160	113310	embryo_stage_9
chr2L	114580	114730	embryo_stage_9
chr2L	115200	115350	embryo_stage_9
chr2L	115720	115870	embryo_stage_9
chr2L	120660	120810	embryo_stage_14
chr2L	121100	121250	embryo_stage_14
chr2L	121520	121670	embryo_stage_14
chr2L	124640	124790	embryo_stage_9
chr2L	128460	128610	embryo_stage_14
chr2L	128780	128930	embryo_stage_10
chr2L	129220	129370	embryo_stage_14
chr2L	131200	131350	embryo_stage_9
chr2L	131900	132050	embryo_stage_14
chr2L	132540	132690	embryo_stage_11
chr2L	133440	133590	embryo_stage_10
chr2L	134680	134830	embryo_stage_9
chr2L	135480	135630	embryo_stage_14
chr2L	136860	137010	embryo_stage_14
chr2L	138240	138390	embryo_stage_9
chr2L	139080	139201	embryo_stage_9
chr2L	141340	141490	embryo_stage_9
chr2L	142260	142410	embryo_stage_5
chr2L	142880	143030	embryo_stage_10
chr2L	143240	143390	embryo_stage_9
chr2L	143700	143850	embryo_stage_9
chr2L	144820	144970	embryo_stage_9
chr2L	145020	145170	embryo_stage_5
chr2L	152240	152390	embryo_stage_9
chr2L	152600	152750	embryo_stage_5
chr2L	153240	153390	embryo_stage_14
chr2L	153740	153890	embryo_stage_10
chr2L	154860	155010	embryo_stage_9
chr2L	155300	155450	embryo_stage_9
chr2L	155600	155750	embryo_stage_9
chr2L	156020	156170	embryo_stage_9
chr2L	156500	156650	embryo_stage_9
chr2L	156740	156890	embryo_stage_5
chr2L	157100	157250	embryo_stage_9
chr2L	157860	158010	embryo_stage_9
chr2L	158620	158770	embryo_stage_9
chr2L	158920	159070	embryo_stage_9
chr2L	159580	159730	embryo_stage_9
chr2L	160500	160650	embryo_stage_9
chr2L	160880	161030	embryo_stage_11
chr2L	161600	161750	embryo_stage_14
chr2L	161760	161910	embryo_stage_9
chr2L	163280	163430	embryo_stage_5
chr2L	163480	163630	embryo_stage_9
chr2L	165640	165790	embryo_stage_9
chr2L	166020	166170	embryo_stage_10
chr2L	166180	166330	embryo_stage_11
chr2L	166660	166810	embryo_stage_9
chr2L	166980	167130	embryo_stage_10
chr2L	167900	168050	embryo_stage_10
chr2L	170480	170630	embryo_stage_9
chr2L	171440	171590	embryo_stage_10
chr2L	171680	171830	embryo_stage_9
chr2L	177600	177750	embryo_stage_10
chr2L	179220	179370	embryo_stage_14
chr2L	180420	180570	embryo_stage_10
chr2L	181140	181290	embryo_stage_14
chr2L	181560	181710	embryo_stage_9
chr2L	182720	182870	embryo_stage_9
chr2L	183000	183150	embryo_stage_5
chr2L	183420	183570	embryo_stage_9
chr2L	183860	184010	embryo_stage_5
chr2L	184460	184610	embryo_stage_5
chr2L	184840	184990	embryo_stage_5
chr2L	185180	185330	embryo_stage_5
chr2L	186380	186530	embryo_stage_5
chr2L	186800	186950	embryo_stage_9
chr2L	188200	188350	embryo_stage_9
chr2L	188440	188590	embryo_stage_9
chr2L	189160	189310	embryo_stage_5
chr2L	191880	192030	embryo_stage_10
chr2L	192820	192970	embryo_stage_5
chr2L	193420	193570	embryo_stage_5
chr2L	195200	195350	embryo_stage_5
chr2L	195700	195850	embryo_stage_5
chr2L	197213	197363	embryo_stage_5
chr2L	199460	199610	embryo_stage_5
chr2L	203540	203690	embryo_stage_10
chr2L	203720	203869	embryo_stage_9
chr2L	203900	204050	embryo_stage_10
chr2L	204120	204270	embryo_stage_14
chr2L	204440	204590	embryo_stage_9
chr2L	206840	206990	embryo_stage_14
chr2L	207300	207450	embryo_stage_9
chr2L	208708	208858	embryo_stage_10
chr2L	209420	209570	embryo_stage_10
chr2L	209580	209730	embryo_stage_9
chr2L	210480	210630	embryo_stage_10
chr2L	212300	212450	embryo_stage_5
chr2L	213640	213790	embryo_stage_5
chr2L	213860	214010	embryo_stage_9
chr2L	215300	215450	embryo_stage_9
chr2L	215940	216090	embryo_stage_10
chr2L	216680	216830	embryo_stage_10
chr2L	216880	217030	embryo_stage_5
chr2L	219920	220070	embryo_stage_9
chr2L	220560	220710	embryo_stage_9
chr2L	221200	221350	embryo_stage_11
chr2L	221540	221690	embryo_stage_5
chr2L	222180	222330	embryo_stage_9
chr2L	223100	223250	embryo_stage_9
chr2L	223780	223930	embryo_stage_10
chr2L	224060	224210	embryo_stage_10
chr2L	224320	224470	embryo_stage_9
chr2L	225000	225150	embryo_stage_9
chr2L	225160	225310	embryo_stage_5
chr2L	226060	226210	embryo_stage_9
chr2L	226280	226430	embryo_stage_10
chr2L	229120	229270	embryo_stage_10
chr2L	238480	238630	embryo_stage_9
chr2L	238720	238870	embryo_stage_9
chr2L	240360	240510	embryo_stage_9
chr2L	240720	240870	embryo_stage_10
chr2L	241300	241450	embryo_stage_10
chr2L	243540	243690	embryo_stage_9
chr2L	244380	244530	embryo_stage_9
chr2L	244820	244970	embryo_stage_14
chr2L	245720	245870	embryo_stage_9
chr2L	246020	246170	embryo_stage_9
chr2L	246580	246730	embryo_stage_9
chr2L	246900	247050	embryo_stage_10
chr2L	247580	247730	embryo_stage_9
chr2L	247800	247950	embryo_stage_10
chr2L	248360	248510	embryo_stage_9
chr2L	248760	248910	embryo_stage_9
chr2L	249260	249410	embryo_stage_9
chr2L	249720	249870	embryo_stage_10
chr2L	249920	250070	embryo_stage_9
chr2L	250280	250430	embryo_stage_14
chr2L	250460	250610	embryo_stage_9
chr2L	250780	250930	embryo_stage_9
chr2L	251500	251650	embryo_stage_9
chr2L	251900	252050	embryo_stage_11
chr2L	252280	252430	embryo_stage_9
chr2L	252680	252830	embryo_stage_5
chr2L	253380	253530	embryo_stage_9
chr2L	253920	254070	embryo_stage_9
chr2L	265180	265330	embryo_stage_5
chr2L	267320	267470	embryo_stage_14
chr2L	267840	267990	embryo_stage_14
chr2L	271100	271250	embryo_stage_9
chr2L	271680	271830	embryo_stage_9
chr2L	272080	272230	embryo_stage_5
chr2L	273100	273250	embryo_stage_9
chr2L	273400	273550	embryo_stage_10
chr2L	273680	273830	embryo_stage_9
chr2L	273920	274070	embryo_stage_11
chr2L	274400	274550	embryo_stage_9
chr2L	276720	276870	embryo_stage_5
chr2L	277100	277250	embryo_stage_10
chr2L	277280	277430	embryo_stage_9
chr2L	277460	277610	embryo_stage_14
chr2L	277820	277970	embryo_stage_14
chr2L	277980	278130	embryo_stage_5
chr2L	278140	278290	embryo_stage_9
chr2L	278700	278850	embryo_stage_5
chr2L	280220	280370	embryo_stage_5
chr2L	282400	282550	embryo_stage_9
chr2L	282720	282870	embryo_stage_10
chr2L	283080	283230	embryo_stage_5
chr2L	283820	283970	embryo_stage_10
chr2L	284000	284150	embryo_stage_9
chr2L	284900	285050	embryo_stage_9
chr2L	285280	285430	embryo_stage_9
chr2L	285660	285810	embryo_stage_9
chr2L	286220	286370	embryo_stage_9
chr2L	286520	286670	embryo_stage_9
chr2L	288260	288410	embryo_stage_5
chr2L	290500	290650	embryo_stage_14
chr2L	291820	291970	embryo_stage_14
chr2L	292400	292550	embryo_stage_9
chr2L	293720	293870	embryo_stage_10
chr2L	294060	294210	embryo_stage_9
chr2L	294600	294750	embryo_stage_9
chr2L	294860	295010	embryo_stage_10
chr2L	295020	295170	embryo_stage_9
chr2L	295460	295610	embryo_stage_9
chr2L	295780	295930	embryo_stage_10
chr2L	297400	297550	embryo_stage_9
chr2L	297800	297950	embryo_stage_9
chr2L	298100	298250	embryo_stage_14
chr2L	298360	298510	embryo_stage_10
chr2L	298860	299010	embryo_stage_10
chr2L	299260	299410	embryo_stage_9
chr2L	299740	299890	embryo_stage_9
chr2L	301360	301510	embryo_stage_10
chr2L	302320	302470	embryo_stage_5
chr2L	305620	305770	embryo_stage_9
chr2L	305800	305950	embryo_stage_11
chr2L	306240	306390	embryo_stage_5
chr2L	306420	306570	embryo_stage_14
chr2L	306640	306790	embryo_stage_11
chr2L	307160	307310	embryo_stage_14
chr2L	308800	308950	embryo_stage_11
chr2L	310040	310190	embryo_stage_14
chr2L	344200	344350	embryo_stage_11
chr2L	346340	346490	embryo_stage_9
chr2L	346800	346950	embryo_stage_9
chr2L	347720	347870	embryo_stage_9
chr2L	355900	356050	embryo_stage_9
chr2L	356300	356450	embryo_stage_9
chr2L	357020	357170	embryo_stage_9
chr2L	357260	357410	embryo_stage_14
chr2L	357420	357570	embryo_stage_9
chr2L	357820	357970	embryo_stage_9
chr2L	368780	368930	embryo_stage_9
chr2L	372300	372450	embryo_stage_14
chr2L	373740	373890	embryo_stage_11
chr2L	376740	376890	embryo_stage_9
chr2L	377920	378070	embryo_stage_11
chr2L	395520	395670	embryo_stage_9
chr2L	403800	403950	embryo_stage_9
chr2L	403960	404110	embryo_stage_9
chr2L	404220	404370	embryo_stage_9
chr2L	404640	404790	embryo_stage_11
chr2L	404800	404950	embryo_stage_5
chr2L	406480	406576	embryo_stage_5
chr2L	412860	413010	embryo_stage_9
chr2L	414300	414450	embryo_stage_9
chr2L	414460	414610	embryo_stage_10
chr2L	414700	414850	embryo_stage_9
chr2L	415040	415190	embryo_stage_9
chr2L	415460	415610	embryo_stage_9
chr2L	416520	416670	embryo_stage_9
chr2L	417360	417510	embryo_stage_5
chr2L	418700	418850	embryo_stage_9
chr2L	419240	419390	embryo_stage_10
chr2L	419580	419730	embryo_stage_9
chr2L	419860	420010	embryo_stage_9
chr2L	420240	420390	embryo_stage_9
chr2L	420420	420570	embryo_stage_10
chr2L	421020	421170	embryo_stage_9
chr2L	421400	421550	embryo_stage_9
chr2L	421920	422070	embryo_stage_9
chr2L	422840	422990	embryo_stage_9
chr2L	423540	423690	embryo_stage_10
chr2L	424460	424610	embryo_stage_5
chr2L	427540	427690	embryo_stage_11
chr2L	428300	428450	embryo_stage_14
chr2L	428500	428650	embryo_stage_11
chr2L	429600	429750	embryo_stage_11
chr2L	429980	430130	embryo_stage_11
chr2L	430440	430590	embryo_stage_11
chr2L	431060	431210	embryo_stage_9
chr2L	431680	431830	embryo_stage_9
chr2L	437640	437790	embryo_stage_14
chr2L	439140	439290	embryo_stage_11
chr2L	440740	440890	embryo_stage_11
chr2L	441340	441490	embryo_stage_11
chr2L	441920	442070	embryo_stage_9
chr2L	442300	442450	embryo_stage_14
chr2L	442480	442630	embryo_stage_11
chr2L	443640	443790	embryo_stage_5
chr2L	447200	447350	embryo_stage_5
chr2L	451020	451170	embryo_stage_9
chr2L	451860	452010	embryo_stage_9
chr2L	452080	452230	embryo_stage_10
chr2L	452600	452750	embryo_stage_5
chr2L	453000	453150	embryo_stage_9
chr2L	453400	453550	embryo_stage_5
chr2L	453940	454090	embryo_stage_11
chr2L	454100	454250	embryo_stage_9
chr2L	454700	454834	embryo_stage_5
chr2L	455447	455597	embryo_stage_9
chr2L	456200	456350	embryo_stage_10
chr2L	456980	457130	embryo_stage_10
chr2L	457720	457870	embryo_stage_10
chr2L	467960	468110	embryo_stage_14
chr2L	469240	469390	embryo_stage_14
chr2L	470280	470430	embryo_stage_14
chr2L	470960	471110	embryo_stage_14
chr2L	471420	471570	embryo_stage_14
chr2L	472200	472350	embryo_stage_14
chr2L	472940	473090	embryo_stage_9
chr2L	473460	473610	embryo_stage_10
chr2L	477740	477878	embryo_stage_11
chr2L	478720	478870	embryo_stage_9
chr2L	479120	479270	embryo_stage_11
chr2L	479760	479910	embryo_stage_11
chr2L	480220	480370	embryo_stage_11
chr2L	480820	480970	embryo_stage_11
chr2L	481260	481410	embryo_stage_9
chr2L	481820	481970	embryo_stage_10
chr2L	482140	482290	embryo_stage_14
chr2L	482620	482770	embryo_stage_14
chr2L	484700	484850	embryo_stage_14
chr2L	485860	486010	embryo_stage_9
chr2L	487120	487270	embryo_stage_9
chr2L	490180	490330	embryo_stage_9
chr2L	490580	490730	embryo_stage_14
chr2L	490880	491030	embryo_stage_9
chr2L	491940	492090	embryo_stage_14
chr2L	492380	492530	embryo_stage_9
chr2L	495520	495670	embryo_stage_11
chr2L	496120	496270	embryo_stage_5
chr2L	496500	496650	embryo_stage_9
chr2L	497760	497910	embryo_stage_11
chr2L	499180	499330	embryo_stage_11
chr2L	501760	501837	embryo_stage_14
chr2L	501880	502030	embryo_stage_9
chr2L	510720	510870	embryo_stage_9
chr2L	514620	514770	embryo_stage_10
chr2L	516040	516190	embryo_stage_10
chr2L	516480	516630	embryo_stage_14
chr2L	517020	517170	embryo_stage_9
chr2L	517200	517350	embryo_stage_10
chr2L	517860	518010	embryo_stage_9
chr2L	518460	518610	embryo_stage_5
chr2L	519340	519490	embryo_stage_9
chr2L	519540	519690	embryo_stage_11
chr2L	520020	520170	embryo_stage_9
chr2L	520600	520750	embryo_stage_11
chr2L	521100	521250	embryo_stage_11
chr2L	521640	521790	embryo_stage_9
chr2L	522040	522190	embryo_stage_9
chr2L	522220	522370	embryo_stage_11
chr2L	522380	522530	embryo_stage_9
chr2L	522600	522750	embryo_stage_14
chr2L	523280	523430	embryo_stage_14
chr2L	523500	523650	embryo_stage_9
chr2L	524620	524770	embryo_stage_9
chr2L	525504	525654	embryo_stage_9
chr2L	526000	526150	embryo_stage_14
chr2L	527040	527190	embryo_stage_10
chr2L	527420	527570	embryo_stage_9
chr2L	531420	531570	embryo_stage_10
chr2L	531660	531810	embryo_stage_14
chr2L	533820	533970	embryo_stage_14
chr2L	536160	536310	embryo_stage_5
chr2L	536600	536750	embryo_stage_5
chr2L	536760	536880	embryo_stage_11
chr2L	536960	537110	embryo_stage_11
chr2L	537140	537290	embryo_stage_10
chr2L	538000	538150	embryo_stage_9
chr2L	538200	538350	embryo_stage_10
chr2L	538460	538610	embryo_stage_5
chr2L	538720	538870	embryo_stage_10
chr2L	538880	539030	embryo_stage_9
chr2L	539120	539270	embryo_stage_11
chr2L	539660	539810	embryo_stage_10
chr2L	540160	540310	embryo_stage_9
chr2L	540660	540810	embryo_stage_9
chr2L	541000	541150	embryo_stage_9
chr2L	541480	541630	embryo_stage_9
chr2L	541720	541870	embryo_stage_10
chr2L	541880	542030	embryo_stage_5
chr2L	542200	542350	embryo_stage_10
chr2L	542500	542650	embryo_stage_9
chr2L	543400	543550	embryo_stage_9
chr2L	544100	544250	embryo_stage_5
chr2L	544540	544690	embryo_stage_5
chr2L	544860	545010	embryo_stage_10
chr2L	545060	545210	embryo_stage_11
chr2L	545340	545490	embryo_stage_10
chr2L	545540	545690	embryo_stage_9
chr2L	546020	546170	embryo_stage_10
chr2L	546560	546710	embryo_stage_5
chr2L	547540	547690	embryo_stage_10
chr2L	548020	548170	embryo_stage_10
chr2L	548180	548330	embryo_stage_9
chr2L	550560	550710	embryo_stage_10
chr2L	551340	551490	embryo_stage_10
chr2L	552620	552770	embryo_stage_14
chr2L	559500	559650	embryo_stage_14
chr2L	560140	560290	embryo_stage_10
chr2L	560320	560470	embryo_stage_9
chr2L	564060	564210	embryo_stage_9
chr2L	564500	564650	embryo_stage_5
chr2L	567640	567790	embryo_stage_5
chr2L	568160	568310	embryo_stage_9
chr2L	568560	568710	embryo_stage_9
chr2L	569340	569490	embryo_stage_10
chr2L	571300	571450	embryo_stage_5
chr2L	573500	573650	embryo_stage_9
chr2L	574000	574150	embryo_stage_10
chr2L	574180	574330	embryo_stage_9
chr2L	574420	574570	embryo_stage_9
chr2L	574860	575010	embryo_stage_9
chr2L	576620	576770	embryo_stage_9
chr2L	577000	577150	embryo_stage_9
chr2L	577500	577650	embryo_stage_9
chr2L	578880	579030	embryo_stage_5
chr2L	580320	580470	embryo_stage_10
chr2L	587980	588130	embryo_stage_5
chr2L	588460	588610	embryo_stage_9
chr2L	590080	590230	embryo_stage_9
chr2L	593880	594030	embryo_stage_5
chr2L	594720	594870	embryo_stage_9
chr2L	597920	598070	embryo_stage_9
chr2L	599620	599770	embryo_stage_9
chr2L	600800	600950	embryo_stage_5
chr2L	601660	601810	embryo_stage_9
chr2L	602460	602610	embryo_stage_9
chr2L	602740	602890	embryo_stage_10
chr2L	603120	603270	embryo_stage_9
chr2L	603480	603630	embryo_stage_9
chr2L	606140	606290	embryo_stage_10
chr2L	606480	606630	embryo_stage_9
chr2L	606820	606970	embryo_stage_9
chr2L	610240	610390	embryo_stage_9
chr2L	619740	619890	embryo_stage_9
chr2L	621438	621566	embryo_stage_5
chr2L	626840	626990	embryo_stage_14
chr2L	659100	659250	embryo_stage_9
chr2L	667640	667790	embryo_stage_5
chr2L	671580	671730	embryo_stage_9
chr2L	673880	674030	embryo_stage_10
chr2L	679960	680110	embryo_stage_14
chr2L	682640	682790	embryo_stage_14
chr2L	685120	685270	embryo_stage_5
chr2L	701860	702010	embryo_stage_9
chr2L	704920	705070	embryo_stage_9
chr2L	705580	705730	embryo_stage_11
chr2L	708380	708530	embryo_stage_9
chr2L	712880	713030	embryo_stage_9
chr2L	713540	713690	embryo_stage_9
chr2L	714400	714550	embryo_stage_9
chr2L	715040	715190	embryo_stage_10
chr2L	715200	715350	embryo_stage_9
chr2L	715660	715810	embryo_stage_11
chr2L	716540	716690	embryo_stage_9
chr2L	717560	717710	embryo_stage_5
chr2L	740160	740310	embryo_stage_9
chr2L	745880	746030	embryo_stage_14
chr2L	807180	807330	embryo_stage_5
chr2L	809600	809750	embryo_stage_5
chr2L	810540	810690	embryo_stage_9
chr2L	810960	811110	embryo_stage_9
chr2L	811560	811710	embryo_stage_9
chr2L	811860	812010	embryo_stage_5
chr2L	812332	812482	embryo_stage_9
chr2L	812760	812910	embryo_stage_5
chr2L	813420	813570	embryo_stage_5
chr2L	814440	814590	embryo_stage_9
chr2L	814760	814910	embryo_stage_5
chr2L	815400	815550	embryo_stage_5
chr2L	815560	815710	embryo_stage_10
chr2L	815880	816030	embryo_stage_9
chr2L	816320	816470	embryo_stage_5
chr2L	816680	816830	embryo_stage_5
chr2L	818600	818750	embryo_stage_9
chr2L	819140	819290	embryo_stage_9
chr2L	819460	819610	embryo_stage_14
chr2L	819620	819770	embryo_stage_10
chr2L	819880	820030	embryo_stage_9
chr2L	820220	820370	embryo_stage_9
chr2L	820500	820650	embryo_stage_10
chr2L	820900	821050	embryo_stage_5
chr2L	821360	821510	embryo_stage_9
chr2L	821540	821690	embryo_stage_10
chr2L	821740	821890	embryo_stage_14
chr2L	822140	822290	embryo_stage_14
chr2L	823080	823230	embryo_stage_5
chr2L	823460	823610	embryo_stage_5
chr2L	825140	825290	embryo_stage_5
chr2L	825440	825590	embryo_stage_5
chr2L	825840	825990	embryo_stage_9
chr2L	826380	826530	embryo_stage_9
chr2L	827220	827370	embryo_stage_14
chr2L	827760	827910	embryo_stage_11
chr2L	828740	828890	embryo_stage_14
chr2L	829312	829462	embryo_stage_9
chr2L	829560	829710	embryo_stage_11
chr2L	829760	829910	embryo_stage_10
chr2L	830120	830270	embryo_stage_5
chr2L	833260	833410	embryo_stage_9
chr2L	837080	837230	embryo_stage_5
chr2L	838460	838610	embryo_stage_9
chr2L	839320	839470	embryo_stage_11
chr2L	845300	845450	embryo_stage_14
chr2L	845680	845830	embryo_stage_14
chr2L	846060	846210	embryo_stage_14
chr2L	846660	846810	embryo_stage_14
chr2L	847720	847870	embryo_stage_14
chr2L	848180	848330	embryo_stage_11
chr2L	848388	848538	embryo_stage_10
chr2L	849900	850050	embryo_stage_9
chr2L	850600	850750	embryo_stage_11
chr2L	850980	851130	embryo_stage_9
chr2L	851460	851610	embryo_stage_5
chr2L	851880	852030	embryo_stage_5
chr2L	852060	852210	embryo_stage_9
chr2L	852240	852390	embryo_stage_11
chr2L	852680	852830	embryo_stage_9
chr2L	852860	853010	embryo_stage_10
chr2L	853560	853710	embryo_stage_5
chr2L	853780	853930	embryo_stage_10
chr2L	855380	855530	embryo_stage_9
chr2L	855760	855910	embryo_stage_5
chr2L	856080	856230	embryo_stage_9
chr2L	856300	856450	embryo_stage_11
chr2L	856600	856750	embryo_stage_11
chr2L	856920	857070	embryo_stage_11
chr2L	857280	857430	embryo_stage_14
chr2L	858060	858210	embryo_stage_14
chr2L	864440	864590	embryo_stage_9
chr2L	865760	865910	embryo_stage_9
chr2L	866140	866290	embryo_stage_9
chr2L	866720	866870	embryo_stage_9
chr2L	867200	867350	embryo_stage_14
chr2L	867680	867830	embryo_stage_9
chr2L	868040	868190	embryo_stage_9
chr2L	868280	868430	embryo_stage_9
chr2L	868740	868890	embryo_stage_9
chr2L	868960	869110	embryo_stage_5
chr2L	869180	869330	embryo_stage_9
chr2L	869380	869530	embryo_stage_14
chr2L	869760	869910	embryo_stage_9
chr2L	870380	870530	embryo_stage_9
chr2L	870940	871090	embryo_stage_9
chr2L	871400	871550	embryo_stage_9
chr2L	872080	872230	embryo_stage_9
chr2L	872300	872450	embryo_stage_9
chr2L	872600	872750	embryo_stage_5
chr2L	872780	872930	embryo_stage_9
chr2L	872940	873090	embryo_stage_5
chr2L	873340	873490	embryo_stage_10
chr2L	875180	875330	embryo_stage_10
chr2L	876560	876710	embryo_stage_11
chr2L	878300	878450	embryo_stage_5
chr2L	880160	880310	embryo_stage_5
chr2L	883800	883950	embryo_stage_5
chr2L	884420	884570	embryo_stage_5
chr2L	893900	894050	embryo_stage_14
chr2L	894320	894470	embryo_stage_14
chr2L	899360	899510	embryo_stage_9
chr2L	899740	899890	embryo_stage_5
chr2L	900300	900450	embryo_stage_5
chr2L	900800	900950	embryo_stage_10
chr2L	900980	901130	embryo_stage_11
chr2L	901300	901450	embryo_stage_9
chr2L	901680	901830	embryo_stage_9
chr2L	914040	914190	embryo_stage_14
chr2L	921900	922050	embryo_stage_9
chr2L	922660	922810	embryo_stage_5
chr2L	974240	974390	embryo_stage_9
chr2L	1006600	1006750	embryo_stage_9
chr2L	1006760	1006910	embryo_stage_10
chr2L	1007340	1007490	embryo_stage_11
chr2L	1007760	1007910	embryo_stage_5
chr2L	1007920	1008070	embryo_stage_11
chr2L	1024340	1024490	embryo_stage_9
chr2L	1037160	1037310	embryo_stage_5
chr2L	1043300	1043450	embryo_stage_14
chr2L	1047680	1047830	embryo_stage_14
chr2L	1048100	1048250	embryo_stage_14
chr2L	1048880	1049030	embryo_stage_14
chr2L	1049400	1049550	embryo_stage_9
chr2L	1052160	1052310	embryo_stage_5
chr2L	1055772	1055922	embryo_stage_14
chr2L	1056440	1056590	embryo_stage_9
chr2L	1056700	1056850	embryo_stage_10
chr2L	1058440	1058590	embryo_stage_9
chr2L	1058600	1058750	embryo_stage_11
chr2L	1061420	1061570	embryo_stage_5
chr2L	1061920	1062070	embryo_stage_5
chr2L	1062580	1062730	embryo_stage_11
chr2L	1063160	1063310	embryo_stage_9
chr2L	1063800	1063950	embryo_stage_11
chr2L	1064700	1064850	embryo_stage_14
chr2L	1065220	1065370	embryo_stage_10
chr2L	1065440	1065590	embryo_stage_9
chr2L	1065920	1066070	embryo_stage_9
chr2L	1066340	1066490	embryo_stage_9
chr2L	1066760	1066910	embryo_stage_9
chr2L	1068180	1068330	embryo_stage_9
chr2L	1068640	1068790	embryo_stage_9
chr2L	1071360	1071510	embryo_stage_14
chr2L	1072300	1072450	embryo_stage_11
chr2L	1073140	1073290	embryo_stage_10
chr2L	1073300	1073450	embryo_stage_9
chr2L	1074240	1074390	embryo_stage_9
chr2L	1074400	1074550	embryo_stage_11
chr2L	1075680	1075830	embryo_stage_11
chr2L	1075860	1076010	embryo_stage_10
chr2L	1076640	1076790	embryo_stage_9
chr2L	1077100	1077250	embryo_stage_9
chr2L	1077460	1077610	embryo_stage_10
chr2L	1077740	1077890	embryo_stage_9
chr2L	1078140	1078290	embryo_stage_10
chr2L	1078500	1078650	embryo_stage_9
chr2L	1078700	1078850	embryo_stage_5
chr2L	1079480	1079630	embryo_stage_5
chr2L	1080880	1081030	embryo_stage_9
chr2L	1081060	1081210	embryo_stage_11
chr2L	1081220	1081370	embryo_stage_9
chr2L	1081700	1081850	embryo_stage_5
chr2L	1082780	1082930	embryo_stage_14
chr2L	1084380	1084530	embryo_stage_5
chr2L	1086720	1086870	embryo_stage_9
chr2L	1102560	1102710	embryo_stage_14
chr2L	1104800	1104950	embryo_stage_5
chr2L	1107680	1107830	embryo_stage_11
chr2L	1108300	1108450	embryo_stage_9
chr2L	1108820	1108970	embryo_stage_5
chr2L	1109380	1109530	embryo_stage_5
chr2L	1113520	1113670	embryo_stage_5
chr2L	1116520	1116670	embryo_stage_5
chr2L	1117560	1117710	embryo_stage_5
chr2L	1118260	1118410	embryo_stage_9
chr2L	1118880	1119030	embryo_stage_9
chr2L	1119280	1119430	embryo_stage_5
chr2L	1119460	1119610	embryo_stage_10
chr2L	1119620	1119770	embryo_stage_14
chr2L	1119780	1119930	embryo_stage_5
chr2L	1122620	1122770	embryo_stage_14
chr2L	1123480	1123630	embryo_stage_10
chr2L	1128200	1128350	embryo_stage_5
chr2L	1128620	1128770	embryo_stage_9
chr2L	1128860	1129010	embryo_stage_9
chr2L	1129220	1129370	embryo_stage_9
chr2L	1129620	1129770	embryo_stage_9
chr2L	1130220	1130370	embryo_stage_5
chr2L	1130840	1130990	embryo_stage_10
chr2L	1137080	1137230	embryo_stage_10
chr2L	1142900	1143050	embryo_stage_14
chr2L	1143480	1143630	embryo_stage_11
chr2L	1144740	1144890	embryo_stage_14
chr2L	1146320	1146470	embryo_stage_5
chr2L	1146620	1146770	embryo_stage_10
chr2L	1147760	1147910	embryo_stage_5
chr2L	1148380	1148530	embryo_stage_5
chr2L	1149140	1149290	embryo_stage_5
chr2L	1149820	1149970	embryo_stage_5
chr2L	1150240	1150390	embryo_stage_5
chr2L	1150640	1150790	embryo_stage_9
chr2L	1151000	1151150	embryo_stage_5
chr2L	1152300	1152450	embryo_stage_5
chr2L	1153160	1153310	embryo_stage_10
chr2L	1154700	1154850	embryo_stage_10
chr2L	1156260	1156410	embryo_stage_9
chr2L	1157540	1157690	embryo_stage_9
chr2L	1157840	1157990	embryo_stage_14
chr2L	1158100	1158250	embryo_stage_9
chr2L	1158660	1158810	embryo_stage_9
chr2L	1159180	1159330	embryo_stage_9
chr2L	1159700	1159850	embryo_stage_14
chr2L	1159860	1160010	embryo_stage_10
chr2L	1160440	1160590	embryo_stage_10
chr2L	1160600	1160750	embryo_stage_5
chr2L	1160880	1160986	embryo_stage_5
chr2L	1161000	1161150	embryo_stage_5
chr2L	1161660	1161810	embryo_stage_10
chr2L	1161820	1161970	embryo_stage_5
chr2L	1162380	1162530	embryo_stage_14
chr2L	1163860	1164010	embryo_stage_14
chr2L	1164340	1164490	embryo_stage_9
chr2L	1164620	1164770	embryo_stage_10
chr2L	1166480	1166630	embryo_stage_10
chr2L	1167340	1167490	embryo_stage_5
chr2L	1169400	1169550	embryo_stage_5
chr2L	1169800	1169950	embryo_stage_9
chr2L	1170100	1170250	embryo_stage_9
chr2L	1172700	1172850	embryo_stage_11
chr2L	1172940	1173090	embryo_stage_9
chr2L	1177580	1177730	embryo_stage_9
chr2L	1177960	1178110	embryo_stage_5
chr2L	1181540	1181690	embryo_stage_5
chr2L	1182780	1182930	embryo_stage_9
chr2L	1183220	1183370	embryo_stage_5
chr2L	1183940	1184090	embryo_stage_9
chr2L	1184360	1184510	embryo_stage_11
chr2L	1184680	1184830	embryo_stage_9
chr2L	1184920	1185070	embryo_stage_10
chr2L	1185100	1185250	embryo_stage_9
chr2L	1185400	1185550	embryo_stage_9
chr2L	1185600	1185750	embryo_stage_10
chr2L	1185920	1186070	embryo_stage_14
chr2L	1234380	1234530	embryo_stage_14
chr2L	1243960	1244100	embryo_stage_14
chr2L	1256240	1256390	embryo_stage_14
chr2L	1272080	1272230	embryo_stage_14
chr2L	1320420	1320570	embryo_stage_14
chr2L	1371520	1371670	embryo_stage_9
chr2L	1373800	1373950	embryo_stage_9
chr2L	1375640	1375790	embryo_stage_5
chr2L	1377140	1377290	embryo_stage_5
chr2L	1378760	1378910	embryo_stage_9
chr2L	1380440	1380590	embryo_stage_10
chr2L	1380720	1380870	embryo_stage_9
chr2L	1381460	1381610	embryo_stage_5
chr2L	1381860	1382010	embryo_stage_5
chr2L	1382200	1382350	embryo_stage_9
chr2L	1384980	1385130	embryo_stage_10
chr2L	1386120	1386270	embryo_stage_9
chr2L	1387740	1387890	embryo_stage_9
chr2L	1389760	1389910	embryo_stage_5
chr2L	1390320	1390470	embryo_stage_11
chr2L	1391340	1391490	embryo_stage_5
chr2L	1391860	1392010	embryo_stage_5
chr2L	1392320	1392470	embryo_stage_10
chr2L	1392660	1392810	embryo_stage_10
chr2L	1394040	1394190	embryo_stage_10
chr2L	1394580	1394730	embryo_stage_10
chr2L	1395460	1395610	embryo_stage_9
chr2L	1395880	1396030	embryo_stage_9
chr2L	1396820	1396970	embryo_stage_11
chr2L	1398240	1398390	embryo_stage_9
chr2L	1399380	1399530	embryo_stage_9
chr2L	1399780	1399930	embryo_stage_10
chr2L	1400280	1400430	embryo_stage_9
chr2L	1400720	1400870	embryo_stage_10
chr2L	1401520	1401670	embryo_stage_9
chr2L	1402060	1402210	embryo_stage_9
chr2L	1402720	1402870	embryo_stage_9
chr2L	1405080	1405230	embryo_stage_9
chr2L	1405480	1405630	embryo_stage_9
chr2L	1407940	1408090	embryo_stage_5
chr2L	1408980	1409130	embryo_stage_10
chr2L	1409380	1409530	embryo_stage_5
chr2L	1410180	1410330	embryo_stage_5
chr2L	1410960	1411110	embryo_stage_9
chr2L	1411380	1411530	embryo_stage_10
chr2L	1411840	1411990	embryo_stage_10
chr2L	1412160	1412310	embryo_stage_11
chr2L	1413180	1413330	embryo_stage_9
chr2L	1414300	1414450	embryo_stage_9
chr2L	1415620	1415770	embryo_stage_9
chr2L	1418400	1418550	embryo_stage_14
chr2L	1419180	1419330	embryo_stage_9
chr2L	1419800	1419950	embryo_stage_9
chr2L	1420540	1420690	embryo_stage_9
chr2L	1421220	1421370	embryo_stage_11
chr2L	1421680	1421830	embryo_stage_9
chr2L	1422160	1422310	embryo_stage_9
chr2L	1422600	1422750	embryo_stage_9
chr2L	1426200	1426350	embryo_stage_9
chr2L	1427080	1427230	embryo_stage_11
chr2L	1429640	1429790	embryo_stage_9
chr2L	1430540	1430690	embryo_stage_9
chr2L	1435200	1435350	embryo_stage_10
chr2L	1435800	1435950	embryo_stage_9
chr2L	1436360	1436510	embryo_stage_9
chr2L	1439820	1439970	embryo_stage_11
chr2L	1441120	1441270	embryo_stage_11
chr2L	1442020	1442170	embryo_stage_11
chr2L	1445040	1445190	embryo_stage_11
chr2L	1445380	1445530	embryo_stage_11
chr2L	1445660	1445810	embryo_stage_11
chr2L	1446900	1447050	embryo_stage_14
chr2L	1448340	1448490	embryo_stage_9
chr2L	1449980	1450130	embryo_stage_5
chr2L	1452140	1452290	embryo_stage_14
chr2L	1456640	1456790	embryo_stage_9
chr2L	1457180	1457330	embryo_stage_9
chr2L	1460980	1461130	embryo_stage_10
chr2L	1461680	1461830	embryo_stage_11
chr2L	1462000	1462150	embryo_stage_11
chr2L	1462420	1462570	embryo_stage_9
chr2L	1463420	1463570	embryo_stage_9
chr2L	1464620	1464770	embryo_stage_9
chr2L	1468340	1468490	embryo_stage_11
chr2L	1471200	1471350	embryo_stage_11
chr2L	1473720	1473870	embryo_stage_11
chr2L	1474400	1474550	embryo_stage_9
chr2L	1476580	1476730	embryo_stage_9
chr2L	1478580	1478730	embryo_stage_9
chr2L	1478780	1478930	embryo_stage_5
chr2L	1486180	1486330	embryo_stage_9
chr2L	1489560	1489710	embryo_stage_14
chr2L	1491940	1492090	embryo_stage_9
chr2L	1492380	1492530	embryo_stage_9
chr2L	1502820	1502970	embryo_stage_9
chr2L	1504480	1504630	embryo_stage_9
chr2L	1508260	1508410	embryo_stage_5
chr2L	1509040	1509190	embryo_stage_9
chr2L	1510360	1510510	embryo_stage_9
chr2L	1510980	1511130	embryo_stage_5
chr2L	1517200	1517350	embryo_stage_5
chr2L	1518120	1518270	embryo_stage_5
chr2L	1525280	1525430	embryo_stage_5
chr2L	1525960	1526110	embryo_stage_5
chr2L	1554420	1554570	embryo_stage_9
chr2L	1555060	1555210	embryo_stage_14
chr2L	1555540	1555690	embryo_stage_14
chr2L	1556780	1556930	embryo_stage_11
chr2L	1557300	1557450	embryo_stage_11
chr2L	1559580	1559730	embryo_stage_11
chr2L	1560140	1560290	embryo_stage_11
chr2L	1573800	1573950	embryo_stage_14
chr2L	1596760	1596910	embryo_stage_14
chr2L	1610160	1610310	embryo_stage_11
chr2L	1610700	1610850	embryo_stage_9
chr2L	1611080	1611230	embryo_stage_9
chr2L	1611360	1611510	embryo_stage_11
chr2L	1613240	1613390	embryo_stage_11
chr2L	1613680	1613830	embryo_stage_9
chr2L	1614100	1614250	embryo_stage_9
chr2L	1614580	1614730	embryo_stage_14
chr2L	1615620	1615770	embryo_stage_14
chr2L	1617040	1617190	embryo_stage_14
chr2L	1617780	1617930	embryo_stage_14
chr2L	1618060	1618210	embryo_stage_14
chr2L	1618580	1618730	embryo_stage_14
chr2L	1619560	1619710	embryo_stage_9
chr2L	1620700	1620850	embryo_stage_14
chr2L	1624980	1625130	embryo_stage_14
chr2L	1628020	1628170	embryo_stage_14
chr2L	1632980	1633130	embryo_stage_14
chr2L	1636580	1636730	embryo_stage_14
chr2L	1638420	1638570	embryo_stage_14
chr2L	1638920	1639070	embryo_stage_14
chr2L	1643620	1643770	embryo_stage_14
chr2L	1646320	1646470	embryo_stage_14
chr2L	1646980	1647130	embryo_stage_14
chr2L	1648240	1648390	embryo_stage_14
chr2L	1648680	1648830	embryo_stage_10
chr2L	1648880	1649030	embryo_stage_14
chr2L	1649560	1649710	embryo_stage_14
chr2L	1649920	1650070	embryo_stage_14
chr2L	1650760	1650910	embryo_stage_9
chr2L	1651200	1651350	embryo_stage_14
chr2L	1652000	1652150	embryo_stage_11
chr2L	1654400	1654550	embryo_stage_10
chr2L	1654980	1655130	embryo_stage_14
chr2L	1656720	1656870	embryo_stage_14
chr2L	1657180	1657330	embryo_stage_14
chr2L	1657960	1658110	embryo_stage_14
chr2L	1662780	1662930	embryo_stage_14
chr2L	1663360	1663510	embryo_stage_14
chr2L	1668688	1668828	embryo_stage_5
chr2L	1669800	1669950	embryo_stage_9
chr2L	1670620	1670770	embryo_stage_11
chr2L	1671940	1672090	embryo_stage_14
chr2L	1672360	1672510	embryo_stage_14
chr2L	1688400	1688550	embryo_stage_5
chr2L	1693080	1693230	embryo_stage_14
chr2L	1704800	1704950	embryo_stage_9
chr2L	1705420	1705570	embryo_stage_11
chr2L	1705920	1706070	embryo_stage_10
chr2L	1709360	1709510	embryo_stage_9
chr2L	1709680	1709830	embryo_stage_9
chr2L	1709920	1710070	embryo_stage_9
chr2L	1710340	1710490	embryo_stage_9
chr2L	1710820	1710970	embryo_stage_5
chr2L	1711020	1711170	embryo_stage_10
chr2L	1714038	1714188	embryo_stage_14
chr2L	1715180	1715330	embryo_stage_5
chr2L	1715440	1715590	embryo_stage_5
chr2L	1715820	1715970	embryo_stage_9
chr2L	1721000	1721150	embryo_stage_11
chr2L	1723220	1723370	embryo_stage_11
chr2L	1723780	1723930	embryo_stage_9
chr2L	1724280	1724430	embryo_stage_9
chr2L	1725460	1725610	embryo_stage_11
chr2L	1725620	1725770	embryo_stage_11
chr2L	1725780	1725930	embryo_stage_11
chr2L	1726400	1726550	embryo_stage_10
chr2L	1727660	1727810	embryo_stage_14
chr2L	1728060	1728210	embryo_stage_14
chr2L	1728380	1728530	embryo_stage_9
chr2L	1728660	1728810	embryo_stage_9
chr2L	1729800	1729950	embryo_stage_9
chr2L	1732340	1732490	embryo_stage_9
chr2L	1736960	1737110	embryo_stage_9
chr2L	1737380	1737530	embryo_stage_14
chr2L	1737940	1738090	embryo_stage_14
chr2L	1738400	1738550	embryo_stage_14
chr2L	1747700	1747850	embryo_stage_9
chr2L	1751660	1751810	embryo_stage_9
chr2L	1751820	1751970	embryo_stage_11
chr2L	1752040	1752190	embryo_stage_9
chr2L	1759040	1759190	embryo_stage_9
chr2L	1774260	1774410	embryo_stage_14
chr2L	1836360	1836510	embryo_stage_14
chr2L	1880840	1880990	embryo_stage_14
chr2L	1882920	1883070	embryo_stage_10
chr2L	1884060	1884210	embryo_stage_10
chr2L	1884480	1884630	embryo_stage_9
chr2L	1885040	1885190	embryo_stage_9
chr2L	1885400	1885550	embryo_stage_14
chr2L	1885860	1886010	embryo_stage_11
chr2L	1886080	1886230	embryo_stage_11
chr2L	1886420	1886570	embryo_stage_10
chr2L	1886640	1886790	embryo_stage_9
chr2L	1886800	1886950	embryo_stage_10
chr2L	1887440	1887590	embryo_stage_9
chr2L	1887760	1887910	embryo_stage_9
chr2L	1895360	1895510	embryo_stage_14
chr2L	1909780	1909930	embryo_stage_9
chr2L	1911560	1911710	embryo_stage_14
chr2L	1926340	1926490	embryo_stage_14
chr2L	1938180	1938330	embryo_stage_9
chr2L	1944660	1944810	embryo_stage_14
chr2L	1950960	1951110	embryo_stage_10
chr2L	1951300	1951450	embryo_stage_10
chr2L	1951540	1951690	embryo_stage_9
chr2L	1954680	1954830	embryo_stage_9
chr2L	1957480	1957630	embryo_stage_9
chr2L	1958300	1958450	embryo_stage_5
chr2L	1959340	1959490	embryo_stage_14
chr2L	1959900	1960050	embryo_stage_14
chr2L	1961040	1961190	embryo_stage_9
chr2L	1962240	1962390	embryo_stage_5
chr2L	1967360	1967510	embryo_stage_14
chr2L	1969520	1969670	embryo_stage_10
chr2L	1970640	1970790	embryo_stage_9
chr2L	1972760	1972910	embryo_stage_9
chr2L	1973280	1973430	embryo_stage_9
chr2L	1973500	1973639	embryo_stage_11
chr2L	1974060	1974210	embryo_stage_9
chr2L	1974780	1974930	embryo_stage_9
chr2L	1975620	1975770	embryo_stage_10
chr2L	1976780	1976930	embryo_stage_5
chr2L	1979380	1979530	embryo_stage_9
chr2L	1980340	1980490	embryo_stage_9
chr2L	1980700	1980850	embryo_stage_9
chr2L	1981080	1981230	embryo_stage_9
chr2L	1981480	1981630	embryo_stage_9
chr2L	1982120	1982270	embryo_stage_9
chr2L	1982500	1982650	embryo_stage_9
chr2L	1982920	1983070	embryo_stage_5
chr2L	1983300	1983450	embryo_stage_5
chr2L	1987720	1987870	embryo_stage_14
chr2L	1988200	1988350	embryo_stage_14
chr2L	2006400	2006550	embryo_stage_14
chr2L	2009020	2009170	embryo_stage_9
chr2L	2009360	2009510	embryo_stage_9
chr2L	2009620	2009770	embryo_stage_10
chr2L	2009960	2010110	embryo_stage_10
chr2L	2010920	2011070	embryo_stage_9
chr2L	2013300	2013450	embryo_stage_9
chr2L	2013920	2014070	embryo_stage_9
chr2L	2014720	2014870	embryo_stage_9
chr2L	2031560	2031710	embryo_stage_10
chr2L	2032700	2032850	embryo_stage_5
chr2L	2034840	2034990	embryo_stage_9
chr2L	2037100	2037226	embryo_stage_9
chr2L	2037600	2037750	embryo_stage_9
chr2L	2037960	2038110	embryo_stage_9
chr2L	2038260	2038410	embryo_stage_11
chr2L	2038520	2038670	embryo_stage_10
chr2L	2045420	2045570	embryo_stage_9
chr2L	2046880	2047030	embryo_stage_9
chr2L	2048240	2048390	embryo_stage_9
chr2L	2109940	2110090	embryo_stage_14
chr2L	2110480	2110630	embryo_stage_9
chr2L	2127540	2127690	embryo_stage_11
chr2L	2130300	2130450	embryo_stage_14
chr2L	2130740	2130890	embryo_stage_14
chr2L	2134860	2135010	embryo_stage_9
chr2L	2135260	2135410	embryo_stage_5
chr2L	2135420	2135570	embryo_stage_5
chr2L	2135700	2135850	embryo_stage_5
chr2L	2135880	2136030	embryo_stage_9
chr2L	2143540	2143690	embryo_stage_5
chr2L	2144620	2144770	embryo_stage_9
chr2L	2145100	2145250	embryo_stage_9
chr2L	2145680	2145830	embryo_stage_10
chr2L	2145880	2146030	embryo_stage_9
chr2L	2147200	2147350	embryo_stage_9
chr2L	2147520	2147670	embryo_stage_5
chr2L	2151000	2151150	embryo_stage_9
chr2L	2151700	2151850	embryo_stage_9
chr2L	2152060	2152210	embryo_stage_10
chr2L	2152720	2152870	embryo_stage_5
chr2L	2154240	2154390	embryo_stage_10
chr2L	2154740	2154890	embryo_stage_9
chr2L	2155620	2155770	embryo_stage_5
chr2L	2156042	2156192	embryo_stage_9
chr2L	2158080	2158230	embryo_stage_9
chr2L	2159300	2159450	embryo_stage_10
chr2L	2159660	2159810	embryo_stage_9
chr2L	2159960	2160110	embryo_stage_10
chr2L	2160280	2160430	embryo_stage_10
chr2L	2161100	2161250	embryo_stage_10
chr2L	2161520	2161670	embryo_stage_9
chr2L	2162320	2162470	embryo_stage_10
chr2L	2162500	2162650	embryo_stage_14
chr2L	2162900	2163050	embryo_stage_9
chr2L	2163160	2163310	embryo_stage_14
chr2L	2163320	2163470	embryo_stage_9
chr2L	2163800	2163950	embryo_stage_9
chr2L	2163960	2164110	embryo_stage_10
chr2L	2164660	2164810	embryo_stage_10
chr2L	2165020	2165170	embryo_stage_9
chr2L	2165940	2166090	embryo_stage_14
chr2L	2166720	2166870	embryo_stage_10
chr2L	2166960	2167110	embryo_stage_11
chr2L	2167740	2167890	embryo_stage_11
chr2L	2168180	2168330	embryo_stage_9
chr2L	2170180	2170330	embryo_stage_14
chr2L	2171860	2172010	embryo_stage_14
chr2L	2172540	2172690	embryo_stage_9
chr2L	2173680	2173830	embryo_stage_9
chr2L	2175120	2175270	embryo_stage_10
chr2L	2175660	2175810	embryo_stage_10
chr2L	2177340	2177490	embryo_stage_11
chr2L	2178360	2178510	embryo_stage_9
chr2L	2178680	2178830	embryo_stage_10
chr2L	2180040	2180190	embryo_stage_10
chr2L	2180820	2180970	embryo_stage_9
chr2L	2181560	2181710	embryo_stage_10
chr2L	2181720	2181870	embryo_stage_9
chr2L	2182160	2182310	embryo_stage_9
chr2L	2183100	2183250	embryo_stage_11
chr2L	2183460	2183610	embryo_stage_9
chr2L	2187640	2187790	embryo_stage_10
chr2L	2187800	2187950	embryo_stage_14
chr2L	2188400	2188550	embryo_stage_11
chr2L	2188760	2188910	embryo_stage_11
chr2L	2189360	2189510	embryo_stage_11
chr2L	2190600	2190750	embryo_stage_9
chr2L	2191960	2192110	embryo_stage_9
chr2L	2192360	2192510	embryo_stage_9
chr2L	2193520	2193670	embryo_stage_14
chr2L	2194480	2194630	embryo_stage_14
chr2L	2194840	2194990	embryo_stage_14
chr2L	2195580	2195730	embryo_stage_9
chr2L	2196300	2196450	embryo_stage_10
chr2L	2196800	2196950	embryo_stage_11
chr2L	2197100	2197250	embryo_stage_9
chr2L	2197780	2197930	embryo_stage_14
chr2L	2198720	2198870	embryo_stage_14
chr2L	2198900	2199050	embryo_stage_14
chr2L	2199460	2199610	embryo_stage_14
chr2L	2200360	2200510	embryo_stage_11
chr2L	2200740	2200890	embryo_stage_14
chr2L	2201620	2201770	embryo_stage_11
chr2L	2202100	2202250	embryo_stage_11
chr2L	2202540	2202690	embryo_stage_11
chr2L	2203100	2203250	embryo_stage_11
chr2L	2203380	2203530	embryo_stage_14
chr2L	2203980	2204130	embryo_stage_10
chr2L	2204920	2205070	embryo_stage_9
chr2L	2211080	2211230	embryo_stage_5
chr2L	2214160	2214310	embryo_stage_9
chr2L	2216220	2216370	embryo_stage_5
chr2L	2216760	2216910	embryo_stage_9
chr2L	2217200	2217350	embryo_stage_9
chr2L	2217620	2217770	embryo_stage_10
chr2L	2220080	2220230	embryo_stage_10
chr2L	2220680	2220830	embryo_stage_9
chr2L	2221020	2221170	embryo_stage_11
chr2L	2221920	2222070	embryo_stage_9
chr2L	2226440	2226590	embryo_stage_9
chr2L	2226800	2226950	embryo_stage_9
chr2L	2227020	2227170	embryo_stage_10
chr2L	2227280	2227430	embryo_stage_9
chr2L	2228360	2228510	embryo_stage_9
chr2L	2235200	2235350	embryo_stage_5
chr2L	2235840	2235990	embryo_stage_10
chr2L	2236300	2236450	embryo_stage_5
chr2L	2236840	2236990	embryo_stage_9
chr2L	2237300	2237450	embryo_stage_11
chr2L	2237500	2237650	embryo_stage_11
chr2L	2237720	2237870	embryo_stage_14
chr2L	2242220	2242370	embryo_stage_11
chr2L	2279440	2279590	embryo_stage_14
chr2L	2279840	2279990	embryo_stage_14
chr2L	2293320	2293470	embryo_stage_9
chr2L	2311380	2311530	embryo_stage_14
chr2L	2351960	2352110	embryo_stage_10
chr2L	2356680	2356830	embryo_stage_10
chr2L	2357260	2357410	embryo_stage_9
chr2L	2357520	2357670	embryo_stage_9
chr2L	2361300	2361450	embryo_stage_10
chr2L	2362280	2362430	embryo_stage_9
chr2L	2362780	2362930	embryo_stage_10
chr2L	2364000	2364150	embryo_stage_9
chr2L	2364340	2364490	embryo_stage_11
chr2L	2364880	2365030	embryo_stage_9
chr2L	2365220	2365370	embryo_stage_9
chr2L	2365580	2365730	embryo_stage_9
chr2L	2366120	2366270	embryo_stage_9
chr2L	2370440	2370590	embryo_stage_5
chr2L	2373020	2373170	embryo_stage_5
chr2L	2374540	2374690	embryo_stage_10
chr2L	2375780	2375930	embryo_stage_9
chr2L	2376180	2376330	embryo_stage_9
chr2L	2376520	2376670	embryo_stage_9
chr2L	2377460	2377610	embryo_stage_5
chr2L	2377900	2378050	embryo_stage_5
chr2L	2380040	2380190	embryo_stage_5
chr2L	2380760	2380910	embryo_stage_9
chr2L	2381120	2381270	embryo_stage_9
chr2L	2381720	2381870	embryo_stage_5
chr2L	2382680	2382830	embryo_stage_5
chr2L	2383060	2383210	embryo_stage_9
chr2L	2385290	2385440	embryo_stage_10
chr2L	2388620	2388770	embryo_stage_14
chr2L	2391480	2391630	embryo_stage_14
chr2L	2400080	2400230	embryo_stage_14
chr2L	2402120	2402270	embryo_stage_14
chr2L	2402820	2402970	embryo_stage_14
chr2L	2415260	2415410	embryo_stage_14
chr2L	2420460	2420610	embryo_stage_9
chr2L	2420740	2420890	embryo_stage_9
chr2L	2421500	2421650	embryo_stage_11
chr2L	2424000	2424150	embryo_stage_14
chr2L	2427920	2428070	embryo_stage_14
chr2L	2430440	2430590	embryo_stage_14
chr2L	2438800	2438950	embryo_stage_11
chr2L	2439220	2439370	embryo_stage_9
chr2L	2445800	2445950	embryo_stage_11
chr2L	2447140	2447290	embryo_stage_10
chr2L	2447520	2447670	embryo_stage_9
chr2L	2448200	2448350	embryo_stage_9
chr2L	2448600	2448750	embryo_stage_11
chr2L	2449080	2449230	embryo_stage_9
chr2L	2449740	2449890	embryo_stage_9
chr2L	2451120	2451270	embryo_stage_9
chr2L	2451780	2451930	embryo_stage_10
chr2L	2453940	2454090	embryo_stage_9
chr2L	2454720	2454870	embryo_stage_5
chr2L	2455600	2455750	embryo_stage_10
chr2L	2456900	2457050	embryo_stage_5
chr2L	2457720	2457870	embryo_stage_9
chr2L	2457880	2458030	embryo_stage_10
chr2L	2458360	2458510	embryo_stage_9
chr2L	2459260	2459410	embryo_stage_9
chr2L	2461080	2461230	embryo_stage_10
chr2L	2461360	2461510	embryo_stage_9
chr2L	2462020	2462170	embryo_stage_9
chr2L	2462460	2462610	embryo_stage_9
chr2L	2463360	2463510	embryo_stage_11
chr2L	2470420	2470570	embryo_stage_11
chr2L	2473920	2474070	embryo_stage_14
chr2L	2483860	2484010	embryo_stage_11
chr2L	2484620	2484770	embryo_stage_9
chr2L	2485820	2485970	embryo_stage_11
chr2L	2488520	2488670	embryo_stage_11
chr2L	2488700	2488850	embryo_stage_11
chr2L	2491260	2491410	embryo_stage_11
chr2L	2492040	2492190	embryo_stage_11
chr2L	2492200	2492350	embryo_stage_11
chr2L	2492580	2492730	embryo_stage_10
chr2L	2492800	2492950	embryo_stage_9
chr2L	2493300	2493450	embryo_stage_9
chr2L	2493740	2493890	embryo_stage_9
chr2L	2494140	2494290	embryo_stage_5
chr2L	2494580	2494730	embryo_stage_9
chr2L	2494743	2494822	embryo_stage_9
chr2L	2530360	2530510	embryo_stage_5
chr2L	2572700	2572850	embryo_stage_10
chr2L	2572880	2573030	embryo_stage_14
chr2L	2574620	2574770	embryo_stage_9
chr2L	2575020	2575170	embryo_stage_9
chr2L	2575620	2575770	embryo_stage_11
chr2L	2576080	2576230	embryo_stage_5
chr2L	2576260	2576410	embryo_stage_10
chr2L	2576680	2576830	embryo_stage_9
chr2L	2577260	2577410	embryo_stage_9
chr2L	2577880	2578030	embryo_stage_5
chr2L	2578540	2578690	embryo_stage_5
chr2L	2579320	2579470	embryo_stage_5
chr2L	2579860	2580010	embryo_stage_5
chr2L	2580020	2580170	embryo_stage_9
chr2L	2580200	2580350	embryo_stage_9
chr2L	2580600	2580750	embryo_stage_5
chr2L	2585380	2585530	embryo_stage_9
chr2L	2612140	2612290	embryo_stage_9
chr2L	2631900	2632050	embryo_stage_14
chr2L	2636200	2636350	embryo_stage_14
chr2L	2637080	2637230	embryo_stage_14
chr2L	2677500	2677650	embryo_stage_9
chr2L	2724600	2724750	embryo_stage_9
chr2L	2730020	2730170	embryo_stage_14
chr2L	2731740	2731890	embryo_stage_14
chr2L	2739720	2739870	embryo_stage_10
chr2L	2739960	2740110	embryo_stage_9
chr2L	2740580	2740730	embryo_stage_5
chr2L	2741200	2741350	embryo_stage_5
chr2L	2741560	2741710	embryo_stage_5
chr2L	2742040	2742190	embryo_stage_5
chr2L	2742820	2742947	embryo_stage_5
chr2L	2743760	2743910	embryo_stage_5
chr2L	2744880	2745030	embryo_stage_10
chr2L	2745040	2745190	embryo_stage_9
chr2L	2745580	2745730	embryo_stage_9
chr2L	2747060	2747210	embryo_stage_10
chr2L	2747240	2747390	embryo_stage_11
chr2L	2747460	2747610	embryo_stage_9
chr2L	2747680	2747830	embryo_stage_5
chr2L	2747860	2748010	embryo_stage_10
chr2L	2748100	2748250	embryo_stage_9
chr2L	2748580	2748730	embryo_stage_9
chr2L	2749560	2749710	embryo_stage_9
chr2L	2750040	2750190	embryo_stage_10
chr2L	2750240	2750390	embryo_stage_9
chr2L	2750620	2750770	embryo_stage_10
chr2L	2750880	2751030	embryo_stage_9
chr2L	2751060	2751210	embryo_stage_14
chr2L	2751300	2751450	embryo_stage_9
chr2L	2751600	2751750	embryo_stage_9
chr2L	2751760	2751910	embryo_stage_5
chr2L	2751980	2752130	embryo_stage_10
chr2L	2752340	2752490	embryo_stage_11
chr2L	2752780	2752930	embryo_stage_9
chr2L	2753080	2753230	embryo_stage_11
chr2L	2753280	2753430	embryo_stage_9
chr2L	2753480	2753630	embryo_stage_10
chr2L	2753740	2753890	embryo_stage_9
chr2L	2754060	2754210	embryo_stage_9
chr2L	2754480	2754630	embryo_stage_9
chr2L	2755280	2755430	embryo_stage_9
chr2L	2756040	2756190	embryo_stage_9
chr2L	2756640	2756790	embryo_stage_9
chr2L	2757220	2757370	embryo_stage_9
chr2L	2757500	2757650	embryo_stage_11
chr2L	2758020	2758170	embryo_stage_11
chr2L	2758400	2758550	embryo_stage_10
chr2L	2758600	2758750	embryo_stage_9
chr2L	2758780	2758930	embryo_stage_10
chr2L	2759200	2759350	embryo_stage_11
chr2L	2759600	2759750	embryo_stage_9
chr2L	2759840	2759990	embryo_stage_9
chr2L	2760280	2760430	embryo_stage_5
chr2L	2760500	2760650	embryo_stage_9
chr2L	2760820	2760970	embryo_stage_11
chr2L	2762060	2762210	embryo_stage_5
chr2L	2764700	2764850	embryo_stage_5
chr2L	2765000	2765150	embryo_stage_10
chr2L	2765160	2765310	embryo_stage_11
chr2L	2765500	2765650	embryo_stage_9
chr2L	2765820	2765970	embryo_stage_9
chr2L	2766120	2766270	embryo_stage_9
chr2L	2766500	2766650	embryo_stage_9
chr2L	2766860	2767010	embryo_stage_5
chr2L	2767420	2767570	embryo_stage_9
chr2L	2767780	2767930	embryo_stage_9
chr2L	2768160	2768310	embryo_stage_9
chr2L	2768320	2768470	embryo_stage_11
chr2L	2768760	2768910	embryo_stage_5
chr2L	2769120	2769270	embryo_stage_5
chr2L	2769340	2769490	embryo_stage_10
chr2L	2769640	2769790	embryo_stage_9
chr2L	2770040	2770190	embryo_stage_9
chr2L	2770460	2770610	embryo_stage_9
chr2L	2771060	2771210	embryo_stage_5
chr2L	2771380	2771530	embryo_stage_5
chr2L	2771560	2771710	embryo_stage_9
chr2L	2779500	2779650	embryo_stage_9
chr2L	2779700	2779850	embryo_stage_10
chr2L	2780360	2780510	embryo_stage_9
chr2L	2799020	2799170	embryo_stage_14
chr2L	2799940	2800090	embryo_stage_14
chr2L	2800340	2800490	embryo_stage_14
chr2L	2804780	2804930	embryo_stage_11
chr2L	2806558	2806687	embryo_stage_10
chr2L	2807440	2807590	embryo_stage_9
chr2L	2808100	2808250	embryo_stage_10
chr2L	2814940	2815090	embryo_stage_5
chr2L	2822660	2822810	embryo_stage_9
chr2L	2829700	2829850	embryo_stage_11
chr2L	2830080	2830230	embryo_stage_11
chr2L	2830760	2830910	embryo_stage_11
chr2L	2833960	2834110	embryo_stage_14
chr2L	2849900	2850050	embryo_stage_10
chr2L	2855240	2855390	embryo_stage_14
chr2L	2855680	2855830	embryo_stage_9
chr2L	2856000	2856150	embryo_stage_9
chr2L	2856400	2856550	embryo_stage_10
chr2L	2856720	2856870	embryo_stage_9
chr2L	2857040	2857190	embryo_stage_9
chr2L	2857440	2857590	embryo_stage_9
chr2L	2858220	2858370	embryo_stage_10
chr2L	2861660	2861810	embryo_stage_11
chr2L	2862420	2862570	embryo_stage_9
chr2L	2864700	2864850	embryo_stage_5
chr2L	2869980	2870130	embryo_stage_5
chr2L	2870440	2870590	embryo_stage_5
chr2L	2871280	2871430	embryo_stage_10
chr2L	2871433	2871583	embryo_stage_5
chr2L	2872380	2872530	embryo_stage_14
chr2L	2872780	2872930	embryo_stage_9
chr2L	2873220	2873370	embryo_stage_9
chr2L	2873720	2873870	embryo_stage_9
chr2L	2874440	2874590	embryo_stage_9
chr2L	2874800	2874950	embryo_stage_9
chr2L	2875220	2875370	embryo_stage_9
chr2L	2875440	2875590	embryo_stage_9
chr2L	2877760	2877910	embryo_stage_5
chr2L	2878360	2878510	embryo_stage_10
chr2L	2878720	2878870	embryo_stage_10
chr2L	2879040	2879190	embryo_stage_5
chr2L	2879380	2879530	embryo_stage_9
chr2L	2879580	2879730	embryo_stage_10
chr2L	2880120	2880270	embryo_stage_10
chr2L	2880280	2880430	embryo_stage_5
chr2L	2881520	2881670	embryo_stage_10
chr2L	2881680	2881830	embryo_stage_5
chr2L	2881900	2882050	embryo_stage_5
chr2L	2882200	2882350	embryo_stage_10
chr2L	2883080	2883230	embryo_stage_9
chr2L	2884240	2884390	embryo_stage_9
chr2L	2884820	2884970	embryo_stage_10
chr2L	2885160	2885310	embryo_stage_9
chr2L	2885780	2885930	embryo_stage_9
chr2L	2886080	2886230	embryo_stage_10
chr2L	2886420	2886570	embryo_stage_10
chr2L	2886780	2886930	embryo_stage_14
chr2L	2887020	2887170	embryo_stage_9
chr2L	2887360	2887510	embryo_stage_10
chr2L	2887680	2887830	embryo_stage_10
chr2L	2888100	2888250	embryo_stage_9
chr2L	2888960	2889110	embryo_stage_9
chr2L	2889280	2889430	embryo_stage_9
chr2L	2890680	2890830	embryo_stage_5
chr2L	2893660	2893810	embryo_stage_11
chr2L	2894240	2894390	embryo_stage_9
chr2L	2895800	2895950	embryo_stage_14
chr2L	2897220	2897370	embryo_stage_9
chr2L	2898360	2898510	embryo_stage_14
chr2L	2900580	2900730	embryo_stage_9
chr2L	2907960	2908110	embryo_stage_14
chr2L	2908840	2908990	embryo_stage_14
chr2L	2909600	2909750	embryo_stage_14
chr2L	2910960	2911110	embryo_stage_14
chr2L	2925140	2925290	embryo_stage_14
chr2L	2930740	2930890	embryo_stage_10
chr2L	2935860	2936010	embryo_stage_14
chr2L	2945760	2945910	embryo_stage_9
chr2L	2945980	2946130	embryo_stage_9
chr2L	2947160	2947310	embryo_stage_10
chr2L	2954580	2954730	embryo_stage_9
chr2L	2955700	2955850	embryo_stage_9
chr2L	2955880	2956030	embryo_stage_11
chr2L	2957060	2957210	embryo_stage_9
chr2L	2958140	2958290	embryo_stage_9
chr2L	2959000	2959150	embryo_stage_14
chr2L	2961260	2961410	embryo_stage_10
chr2L	2965780	2965930	embryo_stage_10
chr2L	2967100	2967250	embryo_stage_9
chr2L	2968700	2968850	embryo_stage_5
chr2L	2969580	2969730	embryo_stage_9
chr2L	2970040	2970190	embryo_stage_9
chr2L	2971920	2972070	embryo_stage_9
chr2L	2972420	2972570	embryo_stage_9
chr2L	2972800	2972950	embryo_stage_9
chr2L	2976160	2976310	embryo_stage_9
chr2L	2976340	2976490	embryo_stage_10
chr2L	2977060	2977210	embryo_stage_9
chr2L	2978103	2978253	embryo_stage_9
chr2L	2978760	2978910	embryo_stage_5
chr2L	2979220	2979370	embryo_stage_9
chr2L	2985700	2985850	embryo_stage_9
chr2L	2987320	2987470	embryo_stage_5
chr2L	2987640	2987790	embryo_stage_9
chr2L	2988020	2988170	embryo_stage_9
chr2L	2988380	2988530	embryo_stage_9
chr2L	2988580	2988730	embryo_stage_10
chr2L	2989040	2989190	embryo_stage_9
chr2L	2992120	2992270	embryo_stage_5
chr2L	2992760	2992910	embryo_stage_9
chr2L	2993300	2993450	embryo_stage_5
chr2L	2993840	2993990	embryo_stage_10
chr2L	2998000	2998150	embryo_stage_10
chr2L	2999140	2999290	embryo_stage_9
chr2L	2999800	2999950	embryo_stage_9
chr2L	3000420	3000570	embryo_stage_10
chr2L	3000620	3000770	embryo_stage_9
chr2L	3001840	3001990	embryo_stage_11
chr2L	3003980	3004130	embryo_stage_14
chr2L	3004660	3004810	embryo_stage_14
chr2L	3005660	3005810	embryo_stage_9
chr2L	3007040	3007190	embryo_stage_5
chr2L	3013140	3013290	embryo_stage_11
chr2L	3014270	3014420	embryo_stage_5
chr2L	3018080	3018230	embryo_stage_10
chr2L	3018280	3018430	embryo_stage_9
chr2L	3020260	3020410	embryo_stage_5
chr2L	3022720	3022870	embryo_stage_9
chr2L	3023080	3023230	embryo_stage_9
chr2L	3023460	3023610	embryo_stage_10
chr2L	3023620	3023770	embryo_stage_5
chr2L	3026660	3026810	embryo_stage_9
chr2L	3028820	3028970	embryo_stage_5
chr2L	3029140	3029290	embryo_stage_9
chr2L	3030460	3030610	embryo_stage_5
chr2L	3030740	3030890	embryo_stage_5
chr2L	3036180	3036330	embryo_stage_10
chr2L	3036420	3036570	embryo_stage_5
chr2L	3036640	3036790	embryo_stage_10
chr2L	3036800	3036950	embryo_stage_11
chr2L	3036980	3037130	embryo_stage_10
chr2L	3037160	3037310	embryo_stage_11
chr2L	3037440	3037590	embryo_stage_9
chr2L	3039400	3039550	embryo_stage_9
chr2L	3039800	3039950	embryo_stage_9
chr2L	3040040	3040190	embryo_stage_5
chr2L	3040860	3041010	embryo_stage_10
chr2L	3041140	3041290	embryo_stage_9
chr2L	3042060	3042210	embryo_stage_14
chr2L	3044960	3045110	embryo_stage_14
chr2L	3046720	3046870	embryo_stage_9
chr2L	3046960	3047110	embryo_stage_5
chr2L	3047620	3047770	embryo_stage_5
chr2L	3048080	3048230	embryo_stage_5
chr2L	3048560	3048710	embryo_stage_5
chr2L	3048800	3048950	embryo_stage_9
chr2L	3049960	3050110	embryo_stage_10
chr2L	3050220	3050370	embryo_stage_5
chr2L	3052900	3053050	embryo_stage_5
chr2L	3054380	3054530	embryo_stage_10
chr2L	3055920	3056070	embryo_stage_14
chr2L	3056440	3056590	embryo_stage_14
chr2L	3056860	3057010	embryo_stage_5
chr2L	3058160	3058310	embryo_stage_11
chr2L	3058540	3058690	embryo_stage_11
chr2L	3059280	3059430	embryo_stage_14
chr2L	3062580	3062730	embryo_stage_5
chr2L	3063180	3063330	embryo_stage_5
chr2L	3069720	3069870	embryo_stage_5
chr2L	3070000	3070150	embryo_stage_5
chr2L	3070260	3070410	embryo_stage_9
chr2L	3070580	3070730	embryo_stage_9
chr2L	3071220	3071370	embryo_stage_5
chr2L	3071860	3072010	embryo_stage_5
chr2L	3072260	3072410	embryo_stage_5
chr2L	3072900	3073050	embryo_stage_9
chr2L	3078380	3078530	embryo_stage_9
chr2L	3078800	3078950	embryo_stage_9
chr2L	3079500	3079650	embryo_stage_9
chr2L	3080540	3080690	embryo_stage_9
chr2L	3082940	3083090	embryo_stage_5
chr2L	3083660	3083810	embryo_stage_9
chr2L	3095080	3095230	embryo_stage_9
chr2L	3104340	3104490	embryo_stage_14
chr2L	3106400	3106550	embryo_stage_14
chr2L	3108260	3108410	embryo_stage_14
chr2L	3108460	3108610	embryo_stage_9
chr2L	3123633	3123777	embryo_stage_14
chr2L	3130580	3130730	embryo_stage_14
chr2L	3131740	3131890	embryo_stage_9
chr2L	3144860	3145010	embryo_stage_9
chr2L	3145300	3145450	embryo_stage_11
chr2L	3145660	3145810	embryo_stage_9
chr2L	3149060	3149210	embryo_stage_14
chr2L	3151160	3151310	embryo_stage_11
chr2L	3152080	3152230	embryo_stage_11
chr2L	3152780	3152930	embryo_stage_9
chr2L	3153140	3153290	embryo_stage_11
chr2L	3158100	3158250	embryo_stage_9
chr2L	3158680	3158830	embryo_stage_9
chr2L	3158860	3159010	embryo_stage_10
chr2L	3159220	3159370	embryo_stage_9
chr2L	3159380	3159530	embryo_stage_10
chr2L	3159560	3159710	embryo_stage_9
chr2L	3159940	3160090	embryo_stage_9
chr2L	3160400	3160550	embryo_stage_11
chr2L	3161000	3161150	embryo_stage_10
chr2L	3161460	3161610	embryo_stage_5
chr2L	3162420	3162570	embryo_stage_5
chr2L	3163626	3163776	embryo_stage_9
chr2L	3164700	3164850	embryo_stage_10
chr2L	3165420	3165570	embryo_stage_9
chr2L	3168920	3169070	embryo_stage_10
chr2L	3169600	3169750	embryo_stage_9
chr2L	3170060	3170210	embryo_stage_9
chr2L	3170340	3170490	embryo_stage_10
chr2L	3170680	3170830	embryo_stage_9
chr2L	3171080	3171230	embryo_stage_9
chr2L	3171480	3171630	embryo_stage_9
chr2L	3171880	3172030	embryo_stage_9
chr2L	3172400	3172550	embryo_stage_9
chr2L	3172760	3172910	embryo_stage_9
chr2L	3173100	3173250	embryo_stage_9
chr2L	3173500	3173650	embryo_stage_5
chr2L	3174100	3174250	embryo_stage_5
chr2L	3199660	3199810	embryo_stage_9
chr2L	3265700	3265850	embryo_stage_9
chr2L	3276460	3276610	embryo_stage_9
chr2L	3294700	3294850	embryo_stage_9
chr2L	3298360	3298510	embryo_stage_14
chr2L	3299340	3299490	embryo_stage_14
chr2L	3299780	3299930	embryo_stage_9
chr2L	3301400	3301550	embryo_stage_11
chr2L	3302140	3302290	embryo_stage_9
chr2L	3302540	3302690	embryo_stage_9
chr2L	3303240	3303390	embryo_stage_9
chr2L	3303600	3303750	embryo_stage_14
chr2L	3303980	3304130	embryo_stage_14
chr2L	3307480	3307630	embryo_stage_14
chr2L	3319860	3320010	embryo_stage_9
chr2L	3323340	3323490	embryo_stage_14
chr2L	3338780	3338930	embryo_stage_14
chr2L	3339140	3339290	embryo_stage_14
chr2L	3339540	3339690	embryo_stage_14
chr2L	3343120	3343270	embryo_stage_14
chr2L	3345960	3346110	embryo_stage_14
chr2L	3346420	3346570	embryo_stage_14
chr2L	3354800	3354950	embryo_stage_14
chr2L	3355260	3355410	embryo_stage_14
chr2L	3372600	3372750	embryo_stage_9
chr2L	3372940	3373090	embryo_stage_11
chr2L	3373360	3373510	embryo_stage_9
chr2L	3376160	3376310	embryo_stage_5
chr2L	3376320	3376470	embryo_stage_10
chr2L	3376720	3376870	embryo_stage_9
chr2L	3417720	3417870	embryo_stage_14
chr2L	3423020	3423170	embryo_stage_9
chr2L	3426140	3426290	embryo_stage_9
chr2L	3426880	3427030	embryo_stage_14
chr2L	3439440	3439590	embryo_stage_14
chr2L	3439960	3440110	embryo_stage_14
chr2L	3448560	3448710	embryo_stage_14
chr2L	3449560	3449710	embryo_stage_9
chr2L	3449960	3450110	embryo_stage_14
chr2L	3452420	3452570	embryo_stage_9
chr2L	3452840	3452990	embryo_stage_10
chr2L	3453040	3453190	embryo_stage_5
chr2L	3456700	3456850	embryo_stage_9
chr2L	3457060	3457330	embryo_stage_9
chr2L	3457885	3458035	embryo_stage_5
chr2L	3460460	3460610	embryo_stage_10
chr2L	3461900	3462050	embryo_stage_9
chr2L	3464180	3464330	embryo_stage_5
chr2L	3464740	3464890	embryo_stage_9
chr2L	3465040	3465190	embryo_stage_10
chr2L	3465320	3465470	embryo_stage_5
chr2L	3465700	3465850	embryo_stage_5
chr2L	3466060	3466210	embryo_stage_9
chr2L	3466460	3466610	embryo_stage_9
chr2L	3466760	3466910	embryo_stage_9
chr2L	3468540	3468690	embryo_stage_9
chr2L	3469060	3469210	embryo_stage_10
chr2L	3469560	3469710	embryo_stage_5
chr2L	3469960	3470110	embryo_stage_9
chr2L	3472400	3472550	embryo_stage_5
chr2L	3473400	3473550	embryo_stage_9
chr2L	3473820	3473970	embryo_stage_5
chr2L	3475460	3475610	embryo_stage_9
chr2L	3476020	3476170	embryo_stage_10
chr2L	3476560	3476710	embryo_stage_9
chr2L	3477820	3477970	embryo_stage_5
chr2L	3478280	3478430	embryo_stage_9
chr2L	3478440	3478590	embryo_stage_10
chr2L	3478960	3479110	embryo_stage_14
chr2L	3479360	3479510	embryo_stage_9
chr2L	3480120	3480270	embryo_stage_9
chr2L	3480620	3480770	embryo_stage_10
chr2L	3480960	3481110	embryo_stage_9
chr2L	3481380	3481530	embryo_stage_10
chr2L	3491060	3491210	embryo_stage_9
chr2L	3494085	3494216	embryo_stage_5
chr2L	3505060	3505210	embryo_stage_14
chr2L	3505220	3505370	embryo_stage_5
chr2L	3506360	3506510	embryo_stage_14
chr2L	3507240	3507390	embryo_stage_14
chr2L	3513200	3513336	embryo_stage_5
chr2L	3513680	3513830	embryo_stage_5
chr2L	3514220	3514370	embryo_stage_10
chr2L	3514520	3514670	embryo_stage_9
chr2L	3514820	3514970	embryo_stage_9
chr2L	3515080	3515230	embryo_stage_10
chr2L	3517800	3517950	embryo_stage_9
chr2L	3518000	3518150	embryo_stage_11
chr2L	3518560	3518710	embryo_stage_10
chr2L	3518860	3519010	embryo_stage_11
chr2L	3519040	3519190	embryo_stage_5
chr2L	3529960	3530110	embryo_stage_9
chr2L	3530300	3530450	embryo_stage_9
chr2L	3530860	3531010	embryo_stage_9
chr2L	3531420	3531570	embryo_stage_9
chr2L	3532360	3532510	embryo_stage_9
chr2L	3533000	3533150	embryo_stage_9
chr2L	3533420	3533570	embryo_stage_9
chr2L	3534300	3534450	embryo_stage_14
chr2L	3534540	3534690	embryo_stage_10
chr2L	3538660	3538810	embryo_stage_10
chr2L	3538980	3539130	embryo_stage_9
chr2L	3539520	3539670	embryo_stage_9
chr2L	3540000	3540150	embryo_stage_11
chr2L	3541260	3541410	embryo_stage_10
chr2L	3541460	3541610	embryo_stage_9
chr2L	3541660	3541810	embryo_stage_10
chr2L	3542040	3542190	embryo_stage_9
chr2L	3542740	3542890	embryo_stage_11
chr2L	3543460	3543610	embryo_stage_11
chr2L	3545180	3545330	embryo_stage_14
chr2L	3545640	3545790	embryo_stage_5
chr2L	3546960	3547110	embryo_stage_9
chr2L	3547520	3547670	embryo_stage_9
chr2L	3548920	3549070	embryo_stage_9
chr2L	3549300	3549450	embryo_stage_9
chr2L	3549820	3549970	embryo_stage_9
chr2L	3553040	3553190	embryo_stage_5
chr2L	3555460	3555610	embryo_stage_11
chr2L	3556020	3556170	embryo_stage_11
chr2L	3569720	3569870	embryo_stage_14
chr2L	3570660	3570810	embryo_stage_9
chr2L	3571660	3571810	embryo_stage_11
chr2L	3573160	3573310	embryo_stage_14
chr2L	3573700	3573850	embryo_stage_14
chr2L	3574320	3574470	embryo_stage_14
chr2L	3578380	3578530	embryo_stage_10
chr2L	3578860	3579010	embryo_stage_5
chr2L	3579900	3580050	embryo_stage_5
chr2L	3580820	3580970	embryo_stage_9
chr2L	3584140	3584290	embryo_stage_11
chr2L	3584380	3584530	embryo_stage_9
chr2L	3588000	3588150	embryo_stage_14
chr2L	3588200	3588350	embryo_stage_11
chr2L	3589360	3589510	embryo_stage_9
chr2L	3593380	3593530	embryo_stage_14
chr2L	3594120	3594270	embryo_stage_11
chr2L	3594280	3594430	embryo_stage_10
chr2L	3598740	3598890	embryo_stage_14
chr2L	3598980	3599130	embryo_stage_11
chr2L	3600640	3600790	embryo_stage_11
chr2L	3601220	3601370	embryo_stage_11
chr2L	3602800	3602950	embryo_stage_9
chr2L	3604200	3604350	embryo_stage_10
chr2L	3605200	3605350	embryo_stage_11
chr2L	3605360	3605510	embryo_stage_5
chr2L	3605520	3605670	embryo_stage_10
chr2L	3605720	3605870	embryo_stage_5
chr2L	3605880	3606030	embryo_stage_10
chr2L	3606160	3606310	embryo_stage_9
chr2L	3606580	3606730	embryo_stage_9
chr2L	3606840	3606990	embryo_stage_9
chr2L	3607260	3607410	embryo_stage_9
chr2L	3608440	3608590	embryo_stage_5
chr2L	3609080	3609230	embryo_stage_9
chr2L	3609560	3609710	embryo_stage_5
chr2L	3610600	3610750	embryo_stage_5
chr2L	3610940	3611090	embryo_stage_5
chr2L	3611100	3611250	embryo_stage_11
chr2L	3613040	3613190	embryo_stage_11
chr2L	3613580	3613730	embryo_stage_9
chr2L	3613740	3613890	embryo_stage_11
chr2L	3614440	3614590	embryo_stage_9
chr2L	3614840	3614990	embryo_stage_5
chr2L	3615180	3615330	embryo_stage_5
chr2L	3616040	3616190	embryo_stage_9
chr2L	3616380	3616530	embryo_stage_9
chr2L	3616700	3616850	embryo_stage_9
chr2L	3618280	3618430	embryo_stage_9
chr2L	3618740	3618890	embryo_stage_10
chr2L	3619100	3619250	embryo_stage_9
chr2L	3619460	3619610	embryo_stage_5
chr2L	3619620	3619770	embryo_stage_5
chr2L	3619800	3619950	embryo_stage_5
chr2L	3620100	3620250	embryo_stage_5
chr2L	3620440	3620590	embryo_stage_9
chr2L	3623540	3623690	embryo_stage_5
chr2L	3624780	3624930	embryo_stage_9
chr2L	3628960	3629110	embryo_stage_9
chr2L	3630960	3631110	embryo_stage_14
chr2L	3631440	3631590	embryo_stage_9
chr2L	3631680	3631830	embryo_stage_9
chr2L	3632200	3632350	embryo_stage_9
chr2L	3632620	3632770	embryo_stage_9
chr2L	3632960	3633110	embryo_stage_9
chr2L	3634020	3634170	embryo_stage_10
chr2L	3640040	3640190	embryo_stage_14
chr2L	3640980	3641130	embryo_stage_10
chr2L	3646140	3646290	embryo_stage_14
chr2L	3648240	3648390	embryo_stage_14
chr2L	3655300	3655450	embryo_stage_14
chr2L	3655600	3655750	embryo_stage_14
chr2L	3655940	3656090	embryo_stage_10
chr2L	3656880	3657030	embryo_stage_9
chr2L	3657520	3657670	embryo_stage_9
chr2L	3657960	3658110	embryo_stage_9
chr2L	3662440	3662590	embryo_stage_11
chr2L	3681560	3681710	embryo_stage_14
chr2L	3682760	3682910	embryo_stage_14
chr2L	3711640	3711790	embryo_stage_9
chr2L	3713180	3713330	embryo_stage_9
chr2L	3713360	3713510	embryo_stage_14
chr2L	3713560	3713710	embryo_stage_9
chr2L	3713720	3713845	embryo_stage_10
chr2L	3730260	3730410	embryo_stage_14
chr2L	3740580	3740730	embryo_stage_9
chr2L	3748820	3748970	embryo_stage_9
chr2L	3763160	3763310	embryo_stage_9
chr2L	3765980	3766130	embryo_stage_14
chr2L	3767540	3767690	embryo_stage_5
chr2L	3768400	3768550	embryo_stage_10
chr2L	3769680	3769830	embryo_stage_9
chr2L	3770220	3770370	embryo_stage_9
chr2L	3770740	3770890	embryo_stage_10
chr2L	3771180	3771330	embryo_stage_9
chr2L	3771840	3771990	embryo_stage_9
chr2L	3772220	3772370	embryo_stage_10
chr2L	3772940	3773090	embryo_stage_11
chr2L	3773680	3773830	embryo_stage_14
chr2L	3774760	3774910	embryo_stage_9
chr2L	3775840	3775990	embryo_stage_10
chr2L	3776340	3776490	embryo_stage_9
chr2L	3776500	3776650	embryo_stage_10
chr2L	3776960	3777110	embryo_stage_9
chr2L	3777280	3777430	embryo_stage_11
chr2L	3777760	3777910	embryo_stage_11
chr2L	3778000	3778150	embryo_stage_10
chr2L	3778680	3778830	embryo_stage_9
chr2L	3781160	3781310	embryo_stage_11
chr2L	3786320	3786470	embryo_stage_9
chr2L	3787100	3787250	embryo_stage_14
chr2L	3789220	3789370	embryo_stage_14
chr2L	3789760	3789910	embryo_stage_14
chr2L	3790900	3791050	embryo_stage_10
chr2L	3801960	3802110	embryo_stage_10
chr2L	3802920	3803070	embryo_stage_9
chr2L	3803440	3803590	embryo_stage_14
chr2L	3803780	3803930	embryo_stage_14
chr2L	3804500	3804650	embryo_stage_14
chr2L	3804860	3805010	embryo_stage_14
chr2L	3805560	3805710	embryo_stage_14
chr2L	3805960	3806110	embryo_stage_5
chr2L	3806420	3806570	embryo_stage_9
chr2L	3807245	3807395	embryo_stage_10
chr2L	3812660	3812810	embryo_stage_11
chr2L	3813000	3813150	embryo_stage_14
chr2L	3813340	3813490	embryo_stage_9
chr2L	3813820	3813970	embryo_stage_9
chr2L	3814260	3814410	embryo_stage_11
chr2L	3818160	3818310	embryo_stage_5
chr2L	3818740	3818890	embryo_stage_9
chr2L	3819800	3819950	embryo_stage_9
chr2L	3820120	3820270	embryo_stage_9
chr2L	3820460	3820610	embryo_stage_9
chr2L	3821440	3821590	embryo_stage_9
chr2L	3822540	3822690	embryo_stage_9
chr2L	3823680	3823830	embryo_stage_9
chr2L	3824120	3824270	embryo_stage_10
chr2L	3825480	3825630	embryo_stage_9
chr2L	3825880	3826030	embryo_stage_9
chr2L	3826160	3826310	embryo_stage_5
chr2L	3826460	3826610	embryo_stage_10
chr2L	3826640	3826790	embryo_stage_9
chr2L	3826880	3827030	embryo_stage_9
chr2L	3827420	3827570	embryo_stage_9
chr2L	3827900	3828050	embryo_stage_10
chr2L	3828100	3828250	embryo_stage_11
chr2L	3829420	3829570	embryo_stage_9
chr2L	3831560	3831710	embryo_stage_14
chr2L	3832300	3832450	embryo_stage_10
chr2L	3833980	3834130	embryo_stage_5
chr2L	3835360	3835510	embryo_stage_11
chr2L	3836580	3836730	embryo_stage_9
chr2L	3838260	3838410	embryo_stage_10
chr2L	3842420	3842570	embryo_stage_9
chr2L	3845320	3845470	embryo_stage_11
chr2L	3845560	3845710	embryo_stage_14
chr2L	3846580	3846730	embryo_stage_14
chr2L	3849480	3849630	embryo_stage_11
chr2L	3849660	3849810	embryo_stage_9
chr2L	3851160	3851310	embryo_stage_14
chr2L	3851760	3851910	embryo_stage_14
chr2L	3851980	3852130	embryo_stage_14
chr2L	3853360	3853510	embryo_stage_9
chr2L	3854420	3854570	embryo_stage_9
chr2L	3855340	3855490	embryo_stage_14
chr2L	3856140	3856290	embryo_stage_11
chr2L	3856740	3856890	embryo_stage_11
chr2L	3860760	3860910	embryo_stage_9
chr2L	3861320	3861470	embryo_stage_9
chr2L	3861520	3861670	embryo_stage_10
chr2L	3861700	3861850	embryo_stage_9
chr2L	3862580	3862730	embryo_stage_9
chr2L	3863860	3864010	embryo_stage_10
chr2L	3867580	3867730	embryo_stage_9
chr2L	3868020	3868170	embryo_stage_11
chr2L	3872400	3872550	embryo_stage_9
chr2L	3872780	3872930	embryo_stage_9
chr2L	3873280	3873430	embryo_stage_9
chr2L	3874180	3874330	embryo_stage_10
chr2L	3884064	3884214	embryo_stage_10
chr2L	3888320	3888470	embryo_stage_11
chr2L	3888820	3888970	embryo_stage_14
chr2L	3889720	3889870	embryo_stage_14
chr2L	3896100	3896250	embryo_stage_14
chr2L	3968940	3969090	embryo_stage_9
chr2L	3991700	3991850	embryo_stage_14
chr2L	4019560	4019710	embryo_stage_10
chr2L	4019920	4020070	embryo_stage_9
chr2L	4020320	4020470	embryo_stage_10
chr2L	4020680	4020830	embryo_stage_10
chr2L	4022100	4022250	embryo_stage_11
chr2L	4023580	4023730	embryo_stage_11
chr2L	4023760	4023910	embryo_stage_9
chr2L	4028420	4028570	embryo_stage_9
chr2L	4028880	4029030	embryo_stage_9
chr2L	4030340	4030490	embryo_stage_9
chr2L	4030780	4030930	embryo_stage_9
chr2L	4031240	4031390	embryo_stage_9
chr2L	4031860	4032010	embryo_stage_9
chr2L	4032740	4032890	embryo_stage_10
chr2L	4032960	4033110	embryo_stage_5
chr2L	4033340	4033488	embryo_stage_10
chr2L	4034460	4034610	embryo_stage_9
chr2L	4034820	4034970	embryo_stage_10
chr2L	4038140	4038290	embryo_stage_14
chr2L	4043460	4043610	embryo_stage_9
chr2L	4045240	4045390	embryo_stage_10
chr2L	4050040	4050190	embryo_stage_5
chr2L	4050860	4051010	embryo_stage_5
chr2L	4052700	4052850	embryo_stage_11
chr2L	4053360	4053510	embryo_stage_11
chr2L	4053520	4053670	embryo_stage_10
chr2L	4053800	4053950	embryo_stage_9
chr2L	4053960	4054110	embryo_stage_5
chr2L	4054900	4055050	embryo_stage_11
chr2L	4055300	4055450	embryo_stage_9
chr2L	4055840	4055990	embryo_stage_9
chr2L	4056260	4056410	embryo_stage_9
chr2L	4057040	4057190	embryo_stage_9
chr2L	4058882	4059012	embryo_stage_10
chr2L	4059535	4059685	embryo_stage_5
chr2L	4060760	4060910	embryo_stage_9
chr2L	4069680	4069830	embryo_stage_10
chr2L	4070840	4070990	embryo_stage_5
chr2L	4071480	4071630	embryo_stage_9
chr2L	4072360	4072510	embryo_stage_10
chr2L	4074920	4075070	embryo_stage_5
chr2L	4075720	4075814	embryo_stage_5
chr2L	4080640	4080790	embryo_stage_9
chr2L	4081140	4081290	embryo_stage_9
chr2L	4081840	4081990	embryo_stage_10
chr2L	4084820	4084970	embryo_stage_14
chr2L	4088120	4088270	embryo_stage_5
chr2L	4088960	4089110	embryo_stage_9
chr2L	4089800	4089950	embryo_stage_9
chr2L	4090180	4090330	embryo_stage_10
chr2L	4093200	4093350	embryo_stage_5
chr2L	4093640	4093790	embryo_stage_9
chr2L	4094300	4094450	embryo_stage_9
chr2L	4096779	4096877	embryo_stage_10
chr2L	4097960	4098110	embryo_stage_5
chr2L	4098340	4098490	embryo_stage_5
chr2L	4098820	4098970	embryo_stage_5
chr2L	4103280	4103430	embryo_stage_9
chr2L	4105220	4105370	embryo_stage_5
chr2L	4109840	4109990	embryo_stage_10
chr2L	4110080	4110230	embryo_stage_9
chr2L	4114820	4114970	embryo_stage_10
chr2L	4115220	4115370	embryo_stage_10
chr2L	4116040	4116190	embryo_stage_5
chr2L	4118820	4118970	embryo_stage_14
chr2L	4119560	4119710	embryo_stage_14
chr2L	4121000	4121150	embryo_stage_5
chr2L	4121660	4121810	embryo_stage_5
chr2L	4123180	4123330	embryo_stage_5
chr2L	4123700	4123850	embryo_stage_9
chr2L	4124840	4124990	embryo_stage_14
chr2L	4127120	4127270	embryo_stage_9
chr2L	4128720	4128870	embryo_stage_14
chr2L	4132480	4132630	embryo_stage_9
chr2L	4140540	4140690	embryo_stage_5
chr2L	4184960	4185110	embryo_stage_10
chr2L	4185460	4185610	embryo_stage_9
chr2L	4186080	4186230	embryo_stage_9
chr2L	4187700	4187850	embryo_stage_9
chr2L	4189380	4189530	embryo_stage_10
chr2L	4190262	4190412	embryo_stage_5
chr2L	4190500	4190650	embryo_stage_9
chr2L	4197960	4198110	embryo_stage_14
chr2L	4208860	4209010	embryo_stage_9
chr2L	4218740	4218890	embryo_stage_11
chr2L	4219280	4219430	embryo_stage_11
chr2L	4220440	4220590	embryo_stage_9
chr2L	4220800	4220950	embryo_stage_10
chr2L	4221320	4221470	embryo_stage_9
chr2L	4221840	4221990	embryo_stage_9
chr2L	4222080	4222230	embryo_stage_10
chr2L	4222480	4222630	embryo_stage_9
chr2L	4223260	4223410	embryo_stage_9
chr2L	4223700	4223850	embryo_stage_11
chr2L	4224240	4224390	embryo_stage_9
chr2L	4224600	4224750	embryo_stage_9
chr2L	4224980	4225130	embryo_stage_10
chr2L	4225180	4225330	embryo_stage_9
chr2L	4225540	4225690	embryo_stage_9
chr2L	4225700	4225850	embryo_stage_11
chr2L	4225980	4226130	embryo_stage_9
chr2L	4226220	4226370	embryo_stage_5
chr2L	4226380	4226530	embryo_stage_9
chr2L	4226560	4226710	embryo_stage_11
chr2L	4226920	4227070	embryo_stage_9
chr2L	4227660	4227810	embryo_stage_9
chr2L	4228100	4228250	embryo_stage_11
chr2L	4228660	4228810	embryo_stage_9
chr2L	4228880	4229030	embryo_stage_11
chr2L	4230220	4230324	embryo_stage_14
chr2L	4252740	4252890	embryo_stage_14
chr2L	4257100	4257250	embryo_stage_9
chr2L	4279700	4279850	embryo_stage_9
chr2L	4280580	4280730	embryo_stage_5
chr2L	4281360	4281510	embryo_stage_9
chr2L	4281660	4281810	embryo_stage_11
chr2L	4281820	4281970	embryo_stage_5
chr2L	4282100	4282250	embryo_stage_5
chr2L	4282480	4282630	embryo_stage_11
chr2L	4283100	4283250	embryo_stage_9
chr2L	4283520	4283670	embryo_stage_14
chr2L	4286020	4286170	embryo_stage_9
chr2L	4286840	4286990	embryo_stage_14
chr2L	4287100	4287250	embryo_stage_9
chr2L	4287320	4287470	embryo_stage_5
chr2L	4314240	4314390	embryo_stage_10
chr2L	4327100	4327250	embryo_stage_10
chr2L	4329600	4329750	embryo_stage_10
chr2L	4331160	4331310	embryo_stage_10
chr2L	4331940	4332090	embryo_stage_14
chr2L	4332340	4332490	embryo_stage_9
chr2L	4332820	4332970	embryo_stage_11
chr2L	4333280	4333430	embryo_stage_14
chr2L	4333760	4333910	embryo_stage_14
chr2L	4334080	4334230	embryo_stage_11
chr2L	4334520	4334670	embryo_stage_14
chr2L	4334960	4335110	embryo_stage_9
chr2L	4335800	4335950	embryo_stage_10
chr2L	4336000	4336150	embryo_stage_9
chr2L	4337480	4337630	embryo_stage_9
chr2L	4340240	4340390	embryo_stage_9
chr2L	4343380	4343530	embryo_stage_5
chr2L	4344900	4345050	embryo_stage_9
chr2L	4345360	4345510	embryo_stage_10
chr2L	4345780	4345930	embryo_stage_10
[truncated: 48,004 more rows]
