# Supplementary material for: Dynamic reprogramming of chromatin accessibility during Drosophila embryo development
Source: Genome Biol. 2011 May 11;12(5):R43. doi: 10.1186/gb-2011-12-5-r43 (PMC3219966; doi:10.1186/gb-2011-12-5-r43)
Supplement: Additional file 3 — FDR 1% accessible regions in euchromatic DNA for stage 5, 9, 10, 11 and 14 embryos (related to Figures 1and 2). Genome coordinates of the intersection of 1% FDR accessible regions at stages 5, 9, 10, 11 and 14. [file gb-2011-12-5-r43-S3.XLS]

## Sheet: Sheet1
chr2L	5292	6038	embryo_stage10_access.
chr2L	5456	6068	embryo_stage9_access.
chr2L	5483	6070	embryo_stage5_access.
chr2L	5501	6048	embryo_stage11_access.
chr2L	5602	6025	embryo_stage14_access.
chr2L	7331	7618	embryo_stage10_access.
chr2L	7450	7770	embryo_stage9_access.
chr2L	7524	8195	embryo_stage5_access.
chr2L	8600	9117	embryo_stage9_access.
chr2L	8652	9300	embryo_stage5_access.
chr2L	12372	12638	embryo_stage5_access.
chr2L	12467	12777	embryo_stage10_access.
chr2L	15187	15470	embryo_stage5_access.
chr2L	16221	16908	embryo_stage14_access.
chr2L	16307	16540	embryo_stage10_access.
chr2L	17177	19294	embryo_stage10_access.
chr2L	17398	19144	embryo_stage5_access.
chr2L	17410	17877	embryo_stage9_access.
chr2L	17781	19325	embryo_stage14_access.
chr2L	17830	19135	embryo_stage11_access.
chr2L	18308	18360	embryo_stage9_access.
chr2L	18595	19208	embryo_stage9_access.
chr2L	20354	20678	embryo_stage9_access.
chr2L	21402	22069	embryo_stage9_access.
chr2L	21403	21990	embryo_stage11_access.
chr2L	21404	22581	embryo_stage5_access.
chr2L	21488	22051	embryo_stage10_access.
chr2L	21496	22421	embryo_stage14_access.
chr2L	22735	23072	embryo_stage5_access.
chr2L	22740	23062	embryo_stage9_access.
chr2L	22860	23192	embryo_stage10_access.
chr2L	26152	26279	embryo_stage10_access.
chr2L	26453	29074	embryo_stage9_access.
chr2L	26474	29058	embryo_stage5_access.
chr2L	26971	27375	embryo_stage11_access.
chr2L	26975	27514	embryo_stage10_access.
chr2L	27870	28400	embryo_stage11_access.
chr2L	27919	28474	embryo_stage10_access.
chr2L	30019	30185	embryo_stage10_access.
chr2L	33712	34404	embryo_stage5_access.
chr2L	33712	34500	embryo_stage9_access.
chr2L	33987	34369	embryo_stage11_access.
chr2L	34294	34597	embryo_stage10_access.
chr2L	35428	35960	embryo_stage10_access.
chr2L	35429	36523	embryo_stage5_access.
chr2L	35436	36083	embryo_stage9_access.
chr2L	35444	36694	embryo_stage11_access.
chr2L	35551	36066	embryo_stage14_access.
chr2L	36142	36533	embryo_stage10_access.
chr2L	36326	36661	embryo_stage9_access.
chr2L	37147	37394	embryo_stage5_access.
chr2L	41937	42341	embryo_stage9_access.
chr2L	41954	42233	embryo_stage10_access.
chr2L	42026	42350	embryo_stage5_access.
chr2L	42067	42499	embryo_stage14_access.
chr2L	43147	43637	embryo_stage9_access.
chr2L	43148	43449	embryo_stage14_access.
chr2L	43166	43738	embryo_stage5_access.
chr2L	43182	43559	embryo_stage10_access.
chr2L	43924	44545	embryo_stage10_access.
chr2L	43932	44545	embryo_stage5_access.
chr2L	43943	44545	embryo_stage9_access.
chr2L	53713	53886	embryo_stage9_access.
chr2L	55163	55359	embryo_stage5_access.
chr2L	57325	57427	embryo_stage9_access.
chr2L	59079	59622	embryo_stage14_access.
chr2L	62566	62872	embryo_stage5_access.
chr2L	64905	65213	embryo_stage10_access.
chr2L	64908	67894	embryo_stage9_access.
chr2L	65610	67654	embryo_stage5_access.
chr2L	65611	67470	embryo_stage11_access.
chr2L	65638	67581	embryo_stage10_access.
chr2L	65781	65978	embryo_stage14_access.
chr2L	66469	67509	embryo_stage14_access.
chr2L	69208	69376	embryo_stage5_access.
chr2L	72003	74252	embryo_stage14_access.
chr2L	72190	72461	embryo_stage11_access.
chr2L	73030	73447	embryo_stage11_access.
chr2L	73789	74156	embryo_stage11_access.
chr2L	78034	78322	embryo_stage5_access.
chr2L	78892	79206	embryo_stage9_access.
chr2L	78988	79177	embryo_stage5_access.
chr2L	83512	83931	embryo_stage5_access.
chr2L	83689	83935	embryo_stage9_access.
chr2L	85836	86119	embryo_stage10_access.
chr2L	86382	86733	embryo_stage5_access.
chr2L	86402	87132	embryo_stage9_access.
chr2L	86818	86962	embryo_stage10_access.
chr2L	87227	87876	embryo_stage5_access.
chr2L	87281	87586	embryo_stage11_access.
chr2L	87283	87979	embryo_stage9_access.
chr2L	87356	87775	embryo_stage10_access.
chr2L	89119	89858	embryo_stage5_access.
chr2L	89121	90548	embryo_stage9_access.
chr2L	90035	90460	embryo_stage5_access.
chr2L	90096	90471	embryo_stage10_access.
chr2L	90850	92044	embryo_stage9_access.
chr2L	90861	92488	embryo_stage5_access.
chr2L	90978	91214	embryo_stage14_access.
chr2L	90996	91261	embryo_stage11_access.
chr2L	91117	91887	embryo_stage10_access.
chr2L	92924	93188	embryo_stage10_access.
chr2L	94086	94447	embryo_stage14_access.
chr2L	94547	95521	embryo_stage9_access.
chr2L	94579	95521	embryo_stage5_access.
chr2L	94597	95642	embryo_stage11_access.
chr2L	94645	95007	embryo_stage14_access.
chr2L	94667	95242	embryo_stage10_access.
chr2L	101999	102969	embryo_stage10_access.
chr2L	102132	103442	embryo_stage11_access.
chr2L	102141	103430	embryo_stage5_access.
chr2L	102152	102993	embryo_stage9_access.
chr2L	102191	102558	embryo_stage14_access.
chr2L	106192	106910	embryo_stage11_access.
chr2L	106264	106938	embryo_stage10_access.
chr2L	106277	106869	embryo_stage5_access.
chr2L	106375	109883	embryo_stage9_access.
chr2L	106459	106784	embryo_stage14_access.
chr2L	107072	109796	embryo_stage11_access.
chr2L	107086	108456	embryo_stage5_access.
chr2L	107125	109752	embryo_stage10_access.
chr2L	107730	108392	embryo_stage14_access.
chr2L	108651	109620	embryo_stage14_access.
chr2L	108668	109559	embryo_stage5_access.
chr2L	109904	110096	embryo_stage10_access.
chr2L	113065	113320	embryo_stage5_access.
chr2L	114471	115569	embryo_stage9_access.
chr2L	114499	115446	embryo_stage5_access.
chr2L	114548	114859	embryo_stage11_access.
chr2L	114672	115535	embryo_stage10_access.
chr2L	120518	121862	embryo_stage14_access.
chr2L	121044	121879	embryo_stage11_access.
chr2L	121137	121429	embryo_stage10_access.
chr2L	124203	124977	embryo_stage5_access.
chr2L	124259	124977	embryo_stage9_access.
chr2L	124487	124734	embryo_stage10_access.
chr2L	128265	129560	embryo_stage14_access.
chr2L	128289	129522	embryo_stage11_access.
chr2L	128728	128944	embryo_stage10_access.
chr2L	130996	131304	embryo_stage11_access.
chr2L	131092	131403	embryo_stage9_access.
chr2L	131488	132364	embryo_stage14_access.
chr2L	131791	132917	embryo_stage11_access.
chr2L	132501	133001	embryo_stage5_access.
chr2L	132842	133151	embryo_stage10_access.
chr2L	133420	133689	embryo_stage10_access.
chr2L	134586	134800	embryo_stage14_access.
chr2L	134603	134925	embryo_stage9_access.
chr2L	134617	134919	embryo_stage11_access.
chr2L	134649	134923	embryo_stage5_access.
chr2L	135332	135675	embryo_stage14_access.
chr2L	136806	137075	embryo_stage14_access.
chr2L	138154	138475	embryo_stage9_access.
chr2L	138157	138435	embryo_stage5_access.
chr2L	138243	138515	embryo_stage10_access.
chr2L	138896	139234	embryo_stage5_access.
chr2L	141321	141653	embryo_stage9_access.
chr2L	142171	142496	embryo_stage11_access.
chr2L	142185	142510	embryo_stage5_access.
chr2L	142814	144093	embryo_stage10_access.
chr2L	142977	144017	embryo_stage11_access.
chr2L	142991	143565	embryo_stage14_access.
chr2L	143076	143968	embryo_stage5_access.
chr2L	143093	143968	embryo_stage9_access.
chr2L	144960	145159	embryo_stage5_access.
chr2L	144980	145282	embryo_stage9_access.
chr2L	152153	152994	embryo_stage5_access.
chr2L	152600	152874	embryo_stage9_access.
chr2L	153146	153499	embryo_stage14_access.
chr2L	154768	157356	embryo_stage9_access.
chr2L	154896	157346	embryo_stage5_access.
chr2L	154914	156810	embryo_stage11_access.
chr2L	155052	156992	embryo_stage10_access.
chr2L	155252	155605	embryo_stage14_access.
chr2L	156019	156259	embryo_stage14_access.
chr2L	157773	159772	embryo_stage5_access.
chr2L	157970	158103	embryo_stage9_access.
chr2L	158378	159830	embryo_stage10_access.
chr2L	158477	159773	embryo_stage9_access.
chr2L	158539	159340	embryo_stage14_access.
chr2L	158551	159358	embryo_stage11_access.
chr2L	160212	162374	embryo_stage10_access.
chr2L	160295	162391	embryo_stage9_access.
chr2L	160345	162392	embryo_stage11_access.
chr2L	160355	162324	embryo_stage5_access.
chr2L	160394	162374	embryo_stage14_access.
chr2L	163166	163560	embryo_stage11_access.
chr2L	163212	163589	embryo_stage14_access.
chr2L	163467	163770	embryo_stage5_access.
chr2L	165419	165995	embryo_stage9_access.
chr2L	165468	165864	embryo_stage5_access.
chr2L	165598	167056	embryo_stage11_access.
chr2L	165638	167193	embryo_stage10_access.
chr2L	166175	167068	embryo_stage14_access.
chr2L	166311	167198	embryo_stage9_access.
chr2L	166396	167189	embryo_stage5_access.
chr2L	167868	168130	embryo_stage10_access.
chr2L	170147	170521	embryo_stage10_access.
chr2L	170393	170702	embryo_stage14_access.
chr2L	170400	170699	embryo_stage9_access.
chr2L	171317	171708	embryo_stage10_access.
chr2L	171431	171976	embryo_stage5_access.
chr2L	171444	171987	embryo_stage11_access.
chr2L	171444	172001	embryo_stage9_access.
chr2L	171608	171899	embryo_stage14_access.
chr2L	177553	177872	embryo_stage10_access.
chr2L	179076	179509	embryo_stage14_access.
chr2L	180368	180703	embryo_stage10_access.
chr2L	181080	181305	embryo_stage14_access.
chr2L	181390	181993	embryo_stage10_access.
chr2L	181423	181664	embryo_stage5_access.
chr2L	181477	181832	embryo_stage11_access.
chr2L	181572	181843	embryo_stage9_access.
chr2L	182601	182937	embryo_stage11_access.
chr2L	182624	183280	embryo_stage5_access.
chr2L	182633	183632	embryo_stage9_access.
chr2L	182638	184251	embryo_stage10_access.
chr2L	183776	184127	embryo_stage5_access.
chr2L	184360	184700	embryo_stage5_access.
chr2L	184456	184652	embryo_stage11_access.
chr2L	184525	184546	embryo_stage10_access.
chr2L	184574	184846	embryo_stage9_access.
chr2L	184850	185161	embryo_stage10_access.
chr2L	185107	185407	embryo_stage5_access.
chr2L	186310	186942	embryo_stage5_access.
chr2L	187754	188676	embryo_stage5_access.
chr2L	187857	188197	embryo_stage10_access.
chr2L	188354	188610	embryo_stage9_access.
chr2L	188948	189304	embryo_stage9_access.
chr2L	189129	189359	embryo_stage5_access.
chr2L	189172	189449	embryo_stage11_access.
chr2L	191713	192015	embryo_stage10_access.
chr2L	192748	193052	embryo_stage5_access.
chr2L	193376	193642	embryo_stage5_access.
chr2L	195474	196124	embryo_stage5_access.
chr2L	195597	196127	embryo_stage9_access.
chr2L	195610	195981	embryo_stage14_access.
chr2L	195805	195965	embryo_stage11_access.
chr2L	197213	197320	embryo_stage5_access.
chr2L	199261	199780	embryo_stage5_access.
chr2L	203166	204268	embryo_stage10_access.
chr2L	203555	203820	embryo_stage11_access.
chr2L	203640	204002	embryo_stage5_access.
chr2L	203677	204132	embryo_stage14_access.
chr2L	203712	203869	embryo_stage9_access.
chr2L	204314	204699	embryo_stage9_access.
chr2L	204379	204739	embryo_stage5_access.
chr2L	206842	207731	embryo_stage14_access.
chr2L	207085	207739	embryo_stage10_access.
chr2L	207092	207725	embryo_stage5_access.
chr2L	207133	207725	embryo_stage9_access.
chr2L	207153	207823	embryo_stage11_access.
chr2L	208708	209010	embryo_stage10_access.
chr2L	209068	209705	embryo_stage5_access.
chr2L	209361	209613	embryo_stage10_access.
chr2L	209619	209764	embryo_stage9_access.
chr2L	210389	210689	embryo_stage10_access.
chr2L	213515	213819	embryo_stage10_access.
chr2L	213646	214633	embryo_stage5_access.
chr2L	213744	214034	embryo_stage9_access.
chr2L	214269	214505	embryo_stage10_access.
chr2L	215069	215431	embryo_stage5_access.
chr2L	215190	215539	embryo_stage9_access.
chr2L	215199	215510	embryo_stage10_access.
chr2L	215843	216156	embryo_stage10_access.
chr2L	216571	217211	embryo_stage5_access.
chr2L	216680	216941	embryo_stage10_access.
chr2L	218362	218711	embryo_stage9_access.
chr2L	219390	219685	embryo_stage11_access.
chr2L	219814	219997	embryo_stage14_access.
chr2L	219817	220943	embryo_stage10_access.
chr2L	219890	220888	embryo_stage9_access.
chr2L	220315	220905	embryo_stage11_access.
chr2L	220384	220888	embryo_stage14_access.
chr2L	220412	220931	embryo_stage5_access.
chr2L	221092	225515	embryo_stage11_access.
chr2L	221525	225519	embryo_stage5_access.
chr2L	221672	222668	embryo_stage14_access.
chr2L	221723	224675	embryo_stage9_access.
chr2L	221897	222566	embryo_stage10_access.
chr2L	222789	223501	embryo_stage10_access.
chr2L	223586	225381	embryo_stage14_access.
chr2L	223749	225455	embryo_stage10_access.
chr2L	224889	225543	embryo_stage9_access.
chr2L	226143	226464	embryo_stage5_access.
chr2L	226246	226566	embryo_stage10_access.
chr2L	229022	229447	embryo_stage10_access.
chr2L	238375	238951	embryo_stage5_access.
chr2L	238648	238971	embryo_stage9_access.
chr2L	239917	240539	embryo_stage5_access.
chr2L	240210	242005	embryo_stage10_access.
chr2L	240243	240577	embryo_stage9_access.
chr2L	240323	240550	embryo_stage11_access.
chr2L	240968	241815	embryo_stage11_access.
chr2L	241110	241664	embryo_stage5_access.
chr2L	241167	241784	embryo_stage9_access.
chr2L	243277	243820	embryo_stage14_access.
chr2L	243491	243832	embryo_stage9_access.
chr2L	244087	244766	embryo_stage10_access.
chr2L	244096	244751	embryo_stage5_access.
chr2L	244132	244736	embryo_stage9_access.
chr2L	244310	244608	embryo_stage11_access.
chr2L	244587	245037	embryo_stage14_access.
chr2L	245459	247931	embryo_stage9_access.
chr2L	245614	245879	embryo_stage10_access.
chr2L	245631	245992	embryo_stage14_access.
chr2L	245643	245975	embryo_stage11_access.
chr2L	245782	247128	embryo_stage5_access.
chr2L	246234	251774	embryo_stage10_access.
chr2L	246410	247074	embryo_stage11_access.
chr2L	246494	247182	embryo_stage14_access.
chr2L	247323	247980	embryo_stage11_access.
chr2L	247356	247896	embryo_stage14_access.
chr2L	247356	247993	embryo_stage5_access.
chr2L	248162	248460	embryo_stage14_access.
chr2L	248352	252907	embryo_stage5_access.
chr2L	248423	248466	embryo_stage11_access.
chr2L	248495	252924	embryo_stage9_access.
chr2L	248728	249613	embryo_stage14_access.
chr2L	248735	251267	embryo_stage11_access.
chr2L	250046	251192	embryo_stage14_access.
chr2L	251542	252827	embryo_stage11_access.
chr2L	252085	252678	embryo_stage10_access.
chr2L	253295	253628	embryo_stage5_access.
chr2L	253338	254108	embryo_stage9_access.
chr2L	253804	254143	embryo_stage11_access.
chr2L	253908	254246	embryo_stage5_access.
chr2L	253995	254216	embryo_stage14_access.
chr2L	265139	265477	embryo_stage5_access.
chr2L	267149	268120	embryo_stage14_access.
chr2L	267637	267954	embryo_stage10_access.
chr2L	270823	271415	embryo_stage5_access.
chr2L	270971	272116	embryo_stage9_access.
chr2L	271061	271854	embryo_stage11_access.
chr2L	271100	272072	embryo_stage10_access.
chr2L	271655	271887	embryo_stage14_access.
chr2L	271666	272003	embryo_stage5_access.
chr2L	272841	274519	embryo_stage11_access.
chr2L	272988	273320	embryo_stage5_access.
chr2L	273013	273142	embryo_stage9_access.
chr2L	273118	274311	embryo_stage10_access.
chr2L	273510	274777	embryo_stage9_access.
chr2L	273513	274587	embryo_stage5_access.
chr2L	273552	274209	embryo_stage14_access.
chr2L	276586	279489	embryo_stage5_access.
chr2L	276654	279478	embryo_stage9_access.
chr2L	276786	278292	embryo_stage11_access.
chr2L	276997	278946	embryo_stage10_access.
chr2L	277095	278064	embryo_stage14_access.
chr2L	280073	280713	embryo_stage5_access.
chr2L	281061	281407	embryo_stage5_access.
chr2L	282115	283351	embryo_stage5_access.
chr2L	282129	283365	embryo_stage9_access.
chr2L	282464	282964	embryo_stage10_access.
chr2L	283011	283377	embryo_stage11_access.
chr2L	283045	283412	embryo_stage14_access.
chr2L	283721	284410	embryo_stage9_access.
chr2L	283748	284309	embryo_stage5_access.
chr2L	283774	284356	embryo_stage10_access.
chr2L	284682	285917	embryo_stage9_access.
chr2L	284718	285046	embryo_stage11_access.
chr2L	284759	285089	embryo_stage5_access.
chr2L	284766	285089	embryo_stage10_access.
chr2L	285321	286939	embryo_stage11_access.
chr2L	285364	285959	embryo_stage10_access.
chr2L	285500	286962	embryo_stage14_access.
chr2L	285615	286813	embryo_stage5_access.
chr2L	286088	286865	embryo_stage9_access.
chr2L	286139	286816	embryo_stage10_access.
chr2L	288257	288747	embryo_stage5_access.
chr2L	288448	288650	embryo_stage9_access.
chr2L	290398	290685	embryo_stage14_access.
chr2L	291675	292033	embryo_stage14_access.
chr2L	291760	292044	embryo_stage5_access.
chr2L	292275	292595	embryo_stage11_access.
chr2L	292308	292563	embryo_stage14_access.
chr2L	292345	293031	embryo_stage5_access.
chr2L	292359	292565	embryo_stage9_access.
chr2L	292376	292756	embryo_stage10_access.
chr2L	293580	295462	embryo_stage10_access.
chr2L	293670	295857	embryo_stage11_access.
chr2L	293785	295700	embryo_stage5_access.
chr2L	293821	295772	embryo_stage9_access.
chr2L	294065	294138	embryo_stage14_access.
chr2L	294488	295297	embryo_stage14_access.
chr2L	295737	296013	embryo_stage10_access.
chr2L	296044	296365	embryo_stage5_access.
chr2L	297274	298245	embryo_stage9_access.
chr2L	297277	299013	embryo_stage10_access.
chr2L	297278	298343	embryo_stage5_access.
chr2L	297283	298542	embryo_stage14_access.
chr2L	297283	298548	embryo_stage11_access.
chr2L	299109	299485	embryo_stage5_access.
chr2L	299720	299958	embryo_stage11_access.
chr2L	299721	300041	embryo_stage5_access.
chr2L	301244	301556	embryo_stage9_access.
chr2L	301256	301623	embryo_stage10_access.
chr2L	302262	302478	embryo_stage5_access.
chr2L	306062	306799	embryo_stage14_access.
chr2L	306233	306865	embryo_stage11_access.
chr2L	306563	306777	embryo_stage10_access.
chr2L	307049	307587	embryo_stage14_access.
chr2L	308716	308879	embryo_stage10_access.
chr2L	309841	310379	embryo_stage14_access.
chr2L	344194	344368	embryo_stage5_access.
chr2L	346285	347186	embryo_stage9_access.
chr2L	346666	347213	embryo_stage5_access.
chr2L	346697	346937	embryo_stage11_access.
chr2L	346722	347167	embryo_stage10_access.
chr2L	347635	347948	embryo_stage5_access.
chr2L	347649	347961	embryo_stage9_access.
chr2L	347724	347883	embryo_stage10_access.
chr2L	347757	347888	embryo_stage11_access.
chr2L	355857	358083	embryo_stage9_access.
chr2L	355891	358158	embryo_stage5_access.
chr2L	356141	356574	embryo_stage10_access.
chr2L	356248	356501	embryo_stage11_access.
chr2L	357008	357248	embryo_stage10_access.
chr2L	357071	358158	embryo_stage11_access.
chr2L	357139	358113	embryo_stage14_access.
chr2L	357514	358179	embryo_stage10_access.
chr2L	368645	369026	embryo_stage11_access.
chr2L	368702	369007	embryo_stage9_access.
chr2L	368702	369025	embryo_stage14_access.
chr2L	368725	368992	embryo_stage5_access.
chr2L	368811	369037	embryo_stage10_access.
chr2L	372263	372426	embryo_stage11_access.
chr2L	372338	372454	embryo_stage14_access.
chr2L	373624	374056	embryo_stage11_access.
chr2L	376468	377127	embryo_stage9_access.
chr2L	376578	376973	embryo_stage10_access.
chr2L	376587	377095	embryo_stage5_access.
chr2L	377625	378258	embryo_stage11_access.
chr2L	377738	378273	embryo_stage14_access.
chr2L	377742	378197	embryo_stage10_access.
chr2L	377818	378104	embryo_stage5_access.
chr2L	377836	378206	embryo_stage9_access.
chr2L	395397	396015	embryo_stage14_access.
chr2L	395440	395823	embryo_stage11_access.
chr2L	395481	395767	embryo_stage5_access.
chr2L	403615	404734	embryo_stage9_access.
chr2L	403620	404571	embryo_stage5_access.
chr2L	403635	404868	embryo_stage11_access.
chr2L	403637	404199	embryo_stage14_access.
chr2L	403715	404398	embryo_stage10_access.
chr2L	404709	404902	embryo_stage10_access.
chr2L	406323	406576	embryo_stage5_access.
chr2L	410120	410466	embryo_stage5_access.
chr2L	412726	413065	embryo_stage11_access.
chr2L	412744	413061	embryo_stage5_access.
chr2L	413290	413387	embryo_stage11_access.
chr2L	414168	415740	embryo_stage11_access.
chr2L	414191	415856	embryo_stage5_access.
chr2L	414205	415284	embryo_stage14_access.
chr2L	414205	415454	embryo_stage9_access.
chr2L	414327	415541	embryo_stage10_access.
chr2L	416273	416476	embryo_stage5_access.
chr2L	416432	416665	embryo_stage11_access.
chr2L	417364	417615	embryo_stage5_access.
chr2L	418904	420618	embryo_stage5_access.
chr2L	418950	420539	embryo_stage11_access.
chr2L	419077	420616	embryo_stage9_access.
chr2L	419129	420670	embryo_stage10_access.
chr2L	419454	420298	embryo_stage14_access.
chr2L	420877	421768	embryo_stage9_access.
chr2L	420902	421684	embryo_stage5_access.
chr2L	420907	422169	embryo_stage11_access.
chr2L	420963	421803	embryo_stage10_access.
chr2L	421197	421667	embryo_stage14_access.
chr2L	421845	422223	embryo_stage5_access.
chr2L	422677	423048	embryo_stage5_access.
chr2L	422751	423268	embryo_stage11_access.
chr2L	422794	423077	embryo_stage9_access.
chr2L	423447	423817	embryo_stage11_access.
chr2L	424329	424674	embryo_stage5_access.
chr2L	427517	427750	embryo_stage11_access.
chr2L	428023	428611	embryo_stage14_access.
chr2L	428429	428746	embryo_stage11_access.
chr2L	429473	431995	embryo_stage11_access.
chr2L	429539	430486	embryo_stage14_access.
chr2L	430788	432086	embryo_stage10_access.
chr2L	430797	432053	embryo_stage5_access.
chr2L	430821	432091	embryo_stage9_access.
chr2L	430901	431986	embryo_stage14_access.
chr2L	437241	438016	embryo_stage14_access.
chr2L	438579	439529	embryo_stage11_access.
chr2L	440582	440986	embryo_stage11_access.
chr2L	440664	440957	embryo_stage14_access.
chr2L	441172	442833	embryo_stage11_access.
chr2L	441199	441640	embryo_stage10_access.
chr2L	441202	441555	embryo_stage9_access.
chr2L	441303	441526	embryo_stage14_access.
chr2L	441717	442765	embryo_stage5_access.
chr2L	441765	442782	embryo_stage9_access.
chr2L	441801	442782	embryo_stage14_access.
chr2L	441924	442743	embryo_stage10_access.
chr2L	443316	443631	embryo_stage11_access.
chr2L	447023	447478	embryo_stage5_access.
chr2L	447228	447439	embryo_stage9_access.
chr2L	450694	451253	embryo_stage9_access.
chr2L	451749	452089	embryo_stage11_access.
chr2L	451768	452163	embryo_stage9_access.
chr2L	452075	452288	embryo_stage10_access.
chr2L	452593	453776	embryo_stage5_access.
chr2L	452648	453585	embryo_stage9_access.
chr2L	452792	454130	embryo_stage11_access.
chr2L	452795	453430	embryo_stage10_access.
chr2L	452844	453464	embryo_stage14_access.
chr2L	453828	454096	embryo_stage10_access.
chr2L	454095	454292	embryo_stage5_access.
chr2L	454643	454826	embryo_stage5_access.
chr2L	455447	455683	embryo_stage11_access.
chr2L	455447	455715	embryo_stage5_access.
chr2L	455447	455715	embryo_stage9_access.
chr2L	455449	455786	embryo_stage14_access.
chr2L	456140	456419	embryo_stage10_access.
chr2L	456930	457194	embryo_stage10_access.
chr2L	457390	457634	embryo_stage5_access.
chr2L	457590	458213	embryo_stage10_access.
chr2L	467885	468202	embryo_stage14_access.
chr2L	469003	469581	embryo_stage14_access.
chr2L	470110	471725	embryo_stage14_access.
chr2L	470219	470486	embryo_stage11_access.
chr2L	470370	470616	embryo_stage10_access.
chr2L	470856	471230	embryo_stage11_access.
chr2L	472030	472428	embryo_stage14_access.
chr2L	472768	473711	embryo_stage10_access.
chr2L	472845	473281	embryo_stage9_access.
chr2L	472863	473916	embryo_stage11_access.
chr2L	472894	473311	embryo_stage5_access.
chr2L	472903	473251	embryo_stage14_access.
chr2L	478663	481542	embryo_stage10_access.
chr2L	478677	481736	embryo_stage14_access.
chr2L	478691	481788	embryo_stage11_access.
chr2L	478719	479424	embryo_stage5_access.
chr2L	478753	479450	embryo_stage9_access.
chr2L	479672	480368	embryo_stage9_access.
chr2L	480045	480398	embryo_stage5_access.
chr2L	480574	481573	embryo_stage9_access.
chr2L	480648	481575	embryo_stage5_access.
chr2L	481843	482059	embryo_stage10_access.
chr2L	482072	482881	embryo_stage14_access.
chr2L	482214	482837	embryo_stage11_access.
chr2L	484272	485082	embryo_stage14_access.
chr2L	484318	485058	embryo_stage11_access.
chr2L	484713	484991	embryo_stage9_access.
chr2L	484795	484930	embryo_stage5_access.
chr2L	485722	485985	embryo_stage10_access.
chr2L	485745	485985	embryo_stage9_access.
chr2L	485756	486110	embryo_stage11_access.
chr2L	486881	487494	embryo_stage11_access.
chr2L	489982	491156	embryo_stage5_access.
chr2L	489985	491176	embryo_stage9_access.
chr2L	489993	491061	embryo_stage11_access.
chr2L	490019	490951	embryo_stage10_access.
chr2L	490075	491022	embryo_stage14_access.
chr2L	491853	492058	embryo_stage14_access.
chr2L	491881	492588	embryo_stage5_access.
chr2L	491901	492612	embryo_stage9_access.
chr2L	491992	492606	embryo_stage11_access.
chr2L	492231	492697	embryo_stage10_access.
chr2L	492327	492573	embryo_stage14_access.
chr2L	495402	495731	embryo_stage11_access.
chr2L	496101	496772	embryo_stage5_access.
chr2L	496337	496640	embryo_stage10_access.
chr2L	496414	496745	embryo_stage9_access.
chr2L	496421	496771	embryo_stage11_access.
chr2L	497583	497907	embryo_stage11_access.
chr2L	499178	499485	embryo_stage11_access.
chr2L	501761	502069	embryo_stage9_access.
chr2L	501782	502147	embryo_stage11_access.
chr2L	507149	507501	embryo_stage14_access.
chr2L	510460	511112	embryo_stage11_access.
chr2L	510513	511029	embryo_stage14_access.
chr2L	510515	511053	embryo_stage9_access.
chr2L	510524	510999	embryo_stage5_access.
chr2L	510578	511073	embryo_stage10_access.
chr2L	514498	514710	embryo_stage14_access.
chr2L	516012	516318	embryo_stage10_access.
chr2L	516225	516587	embryo_stage9_access.
chr2L	516283	516637	embryo_stage5_access.
chr2L	516285	516900	embryo_stage14_access.
chr2L	516288	516828	embryo_stage11_access.
chr2L	516968	517227	embryo_stage9_access.
chr2L	517113	518844	embryo_stage10_access.
chr2L	517550	519968	embryo_stage9_access.
chr2L	517642	519819	embryo_stage5_access.
chr2L	517800	517982	embryo_stage11_access.
chr2L	519111	520081	embryo_stage10_access.
chr2L	519244	519923	embryo_stage11_access.
chr2L	519252	519799	embryo_stage14_access.
chr2L	520509	521858	embryo_stage11_access.
chr2L	520981	521476	embryo_stage10_access.
chr2L	521019	521907	embryo_stage5_access.
chr2L	521025	521333	embryo_stage9_access.
chr2L	521051	521389	embryo_stage14_access.
chr2L	521518	522659	embryo_stage9_access.
chr2L	521897	521923	embryo_stage10_access.
chr2L	522029	522618	embryo_stage11_access.
chr2L	522143	522506	embryo_stage5_access.
chr2L	522167	523959	embryo_stage14_access.
chr2L	522262	522554	embryo_stage10_access.
chr2L	522943	523988	embryo_stage9_access.
chr2L	522951	524832	embryo_stage11_access.
chr2L	522975	524060	embryo_stage5_access.
chr2L	522999	523928	embryo_stage10_access.
chr2L	524361	524902	embryo_stage5_access.
chr2L	524557	524910	embryo_stage9_access.
chr2L	525504	525818	embryo_stage9_access.
chr2L	525721	526278	embryo_stage11_access.
chr2L	525778	526218	embryo_stage14_access.
chr2L	526589	526886	embryo_stage14_access.
chr2L	526981	527634	embryo_stage10_access.
chr2L	527169	527700	embryo_stage9_access.
chr2L	527225	527497	embryo_stage14_access.
chr2L	527237	527611	embryo_stage11_access.
chr2L	527256	527581	embryo_stage5_access.
chr2L	527783	527983	embryo_stage14_access.
chr2L	531199	531865	embryo_stage5_access.
chr2L	531327	531893	embryo_stage9_access.
chr2L	531334	531634	embryo_stage10_access.
chr2L	531520	531939	embryo_stage14_access.
chr2L	531569	531899	embryo_stage11_access.
chr2L	535005	535235	embryo_stage9_access.
chr2L	536019	536386	embryo_stage5_access.
chr2L	536329	536961	embryo_stage10_access.
chr2L	536689	537218	embryo_stage5_access.
chr2L	537115	537409	embryo_stage10_access.
chr2L	537855	538223	embryo_stage5_access.
chr2L	537952	538151	embryo_stage9_access.
chr2L	537977	538330	embryo_stage10_access.
chr2L	538293	539333	embryo_stage11_access.
chr2L	538777	539008	embryo_stage10_access.
chr2L	538807	539420	embryo_stage5_access.
chr2L	538898	539529	embryo_stage9_access.
chr2L	539487	541393	embryo_stage10_access.
chr2L	539728	540127	embryo_stage5_access.
chr2L	539941	541336	embryo_stage11_access.
chr2L	540160	542772	embryo_stage9_access.
chr2L	540377	541326	embryo_stage5_access.
chr2L	540478	541325	embryo_stage14_access.
chr2L	541554	542840	embryo_stage10_access.
chr2L	541604	542800	embryo_stage11_access.
chr2L	541871	542793	embryo_stage5_access.
chr2L	542438	542702	embryo_stage14_access.
chr2L	543329	543663	embryo_stage10_access.
chr2L	543329	545578	embryo_stage5_access.
chr2L	543861	545869	embryo_stage9_access.
chr2L	543938	544183	embryo_stage11_access.
chr2L	543950	545641	embryo_stage10_access.
chr2L	544336	545559	embryo_stage11_access.
chr2L	544610	545238	embryo_stage14_access.
chr2L	545859	546208	embryo_stage10_access.
chr2L	545919	546250	embryo_stage11_access.
chr2L	545922	546259	embryo_stage5_access.
chr2L	546548	546877	embryo_stage10_access.
chr2L	546572	546856	embryo_stage11_access.
chr2L	547361	548265	embryo_stage10_access.
chr2L	548095	548446	embryo_stage9_access.
chr2L	548162	548345	embryo_stage14_access.
chr2L	550053	550384	embryo_stage14_access.
chr2L	550424	550805	embryo_stage10_access.
chr2L	551210	551546	embryo_stage10_access.
chr2L	552343	552954	embryo_stage14_access.
chr2L	559466	559774	embryo_stage14_access.
chr2L	559859	560423	embryo_stage10_access.
chr2L	560007	560503	embryo_stage11_access.
chr2L	560098	560490	embryo_stage14_access.
chr2L	560148	560501	embryo_stage5_access.
chr2L	560225	560570	embryo_stage9_access.
chr2L	563894	564558	embryo_stage10_access.
chr2L	563920	564397	embryo_stage9_access.
chr2L	563974	564382	embryo_stage11_access.
chr2L	563974	564405	embryo_stage5_access.
chr2L	564087	564305	embryo_stage14_access.
chr2L	567512	569067	embryo_stage5_access.
chr2L	567655	568789	embryo_stage9_access.
chr2L	567711	568618	embryo_stage11_access.
chr2L	567799	568954	embryo_stage10_access.
chr2L	568001	568444	embryo_stage14_access.
chr2L	569226	569545	embryo_stage10_access.
chr2L	571215	571449	embryo_stage5_access.
chr2L	571955	572047	embryo_stage5_access.
chr2L	573492	575097	embryo_stage5_access.
chr2L	573501	573784	embryo_stage9_access.
chr2L	573574	575060	embryo_stage11_access.
chr2L	573734	574963	embryo_stage10_access.
chr2L	573986	575210	embryo_stage9_access.
chr2L	574042	574688	embryo_stage14_access.
chr2L	576536	577544	embryo_stage5_access.
chr2L	576596	577376	embryo_stage9_access.
chr2L	576617	577134	embryo_stage11_access.
chr2L	576779	577257	embryo_stage10_access.
chr2L	578753	579339	embryo_stage10_access.
chr2L	578820	579127	embryo_stage11_access.
chr2L	578827	579163	embryo_stage5_access.
chr2L	580269	580517	embryo_stage10_access.
chr2L	587829	588152	embryo_stage5_access.
chr2L	588502	588597	embryo_stage5_access.
chr2L	589810	590283	embryo_stage11_access.
chr2L	589824	590164	embryo_stage10_access.
chr2L	590012	590250	embryo_stage5_access.
chr2L	590029	590281	embryo_stage9_access.
chr2L	594528	595103	embryo_stage5_access.
chr2L	594569	595109	embryo_stage9_access.
chr2L	594590	595163	embryo_stage11_access.
chr2L	594605	595078	embryo_stage14_access.
chr2L	594740	594976	embryo_stage10_access.
chr2L	597798	598090	embryo_stage11_access.
chr2L	597807	598185	embryo_stage5_access.
chr2L	597820	598166	embryo_stage9_access.
chr2L	599339	600174	embryo_stage9_access.
chr2L	600560	601044	embryo_stage5_access.
chr2L	600747	600956	embryo_stage9_access.
chr2L	601397	603322	embryo_stage5_access.
chr2L	601464	601967	embryo_stage9_access.
chr2L	602360	602994	embryo_stage10_access.
chr2L	602377	603238	embryo_stage9_access.
chr2L	602393	603348	embryo_stage11_access.
chr2L	602399	602716	embryo_stage14_access.
chr2L	603662	603983	embryo_stage11_access.
chr2L	606165	606358	embryo_stage10_access.
chr2L	606458	607025	embryo_stage5_access.
chr2L	606550	607046	embryo_stage9_access.
chr2L	610186	610495	embryo_stage9_access.
chr2L	610203	610495	embryo_stage5_access.
chr2L	619698	619923	embryo_stage5_access.
chr2L	619714	619971	embryo_stage9_access.
chr2L	621438	621566	embryo_stage5_access.
chr2L	659138	659241	embryo_stage11_access.
chr2L	667597	667808	embryo_stage5_access.
chr2L	671539	671752	embryo_stage5_access.
chr2L	679824	680151	embryo_stage14_access.
chr2L	682604	682875	embryo_stage11_access.
chr2L	683096	683157	embryo_stage14_access.
chr2L	683502	683631	embryo_stage14_access.
chr2L	685110	685300	embryo_stage5_access.
chr2L	701523	702358	embryo_stage11_access.
chr2L	701554	702347	embryo_stage10_access.
chr2L	701606	702202	embryo_stage9_access.
chr2L	701657	702237	embryo_stage5_access.
chr2L	701672	702422	embryo_stage14_access.
chr2L	704763	705146	embryo_stage9_access.
chr2L	704826	705103	embryo_stage5_access.
chr2L	704833	705252	embryo_stage11_access.
chr2L	704845	705198	embryo_stage10_access.
chr2L	705514	705804	embryo_stage11_access.
chr2L	708096	708710	embryo_stage11_access.
chr2L	708191	708668	embryo_stage9_access.
chr2L	708221	708689	embryo_stage5_access.
chr2L	708256	708552	embryo_stage10_access.
chr2L	712768	713943	embryo_stage9_access.
chr2L	712829	713922	embryo_stage11_access.
chr2L	713203	713883	embryo_stage10_access.
chr2L	713221	713883	embryo_stage5_access.
chr2L	714315	714575	embryo_stage9_access.
chr2L	714356	714649	embryo_stage10_access.
chr2L	714764	715876	embryo_stage11_access.
chr2L	714799	715642	embryo_stage5_access.
chr2L	714812	715661	embryo_stage9_access.
chr2L	714812	715777	embryo_stage10_access.
chr2L	714831	715588	embryo_stage14_access.
chr2L	716411	716772	embryo_stage9_access.
chr2L	717521	717743	embryo_stage5_access.
chr2L	740072	740412	embryo_stage9_access.
chr2L	740087	740456	embryo_stage5_access.
chr2L	740090	740485	embryo_stage11_access.
chr2L	740112	740498	embryo_stage14_access.
chr2L	740237	740360	embryo_stage10_access.
chr2L	745764	746092	embryo_stage14_access.
chr2L	807186	807432	embryo_stage5_access.
chr2L	810713	811027	embryo_stage5_access.
chr2L	811431	812985	embryo_stage5_access.
chr2L	811565	811772	embryo_stage11_access.
chr2L	812724	812737	embryo_stage10_access.
chr2L	814320	814959	embryo_stage5_access.
chr2L	815027	815052	embryo_stage11_access.
chr2L	815129	816572	embryo_stage9_access.
chr2L	815224	816834	embryo_stage5_access.
chr2L	815341	815360	embryo_stage11_access.
chr2L	815446	816083	embryo_stage10_access.
chr2L	815643	816601	embryo_stage11_access.
chr2L	815749	816095	embryo_stage14_access.
chr2L	817697	817785	embryo_stage5_access.
chr2L	818328	822010	embryo_stage5_access.
chr2L	818393	820611	embryo_stage9_access.
chr2L	819308	820869	embryo_stage10_access.
chr2L	819436	820379	embryo_stage11_access.
chr2L	819834	820119	embryo_stage14_access.
chr2L	820947	821867	embryo_stage9_access.
chr2L	821255	822240	embryo_stage14_access.
chr2L	821268	822123	embryo_stage10_access.
chr2L	821307	821994	embryo_stage11_access.
chr2L	822996	823746	embryo_stage5_access.
chr2L	823340	823676	embryo_stage10_access.
chr2L	823480	823650	embryo_stage9_access.
chr2L	824987	826987	embryo_stage9_access.
chr2L	825053	825233	embryo_stage11_access.
chr2L	825224	827613	embryo_stage14_access.
chr2L	825310	826885	embryo_stage5_access.
chr2L	825496	826942	embryo_stage10_access.
chr2L	825514	827960	embryo_stage11_access.
chr2L	828686	828895	embryo_stage14_access.
chr2L	829112	829711	embryo_stage11_access.
chr2L	829163	829781	embryo_stage5_access.
chr2L	829174	830025	embryo_stage10_access.
chr2L	830091	830381	embryo_stage5_access.
chr2L	833128	833550	embryo_stage9_access.
chr2L	833146	833528	embryo_stage5_access.
chr2L	833185	833514	embryo_stage11_access.
chr2L	833251	833567	embryo_stage10_access.
chr2L	837058	837407	embryo_stage5_access.
chr2L	838245	838698	embryo_stage9_access.
chr2L	838318	838641	embryo_stage10_access.
chr2L	838377	838740	embryo_stage11_access.
chr2L	838498	838829	embryo_stage5_access.
chr2L	839245	839607	embryo_stage14_access.
chr2L	839265	839526	embryo_stage11_access.
chr2L	839366	839685	embryo_stage9_access.
chr2L	845243	847040	embryo_stage14_access.
chr2L	845506	845587	embryo_stage10_access.
chr2L	847613	848651	embryo_stage14_access.
chr2L	847877	848695	embryo_stage11_access.
chr2L	848399	848650	embryo_stage10_access.
chr2L	849465	851435	embryo_stage9_access.
chr2L	849500	851377	embryo_stage5_access.
chr2L	849582	851445	embryo_stage10_access.
chr2L	849703	851289	embryo_stage11_access.
chr2L	850856	851363	embryo_stage14_access.
chr2L	851755	853153	embryo_stage5_access.
chr2L	851917	852527	embryo_stage10_access.
chr2L	851989	853098	embryo_stage11_access.
chr2L	852432	853085	embryo_stage14_access.
chr2L	852491	853099	embryo_stage9_access.
chr2L	852680	853191	embryo_stage10_access.
chr2L	853587	854217	embryo_stage10_access.
chr2L	853619	853848	embryo_stage5_access.
chr2L	855146	855689	embryo_stage10_access.
chr2L	855254	855673	embryo_stage9_access.
chr2L	855264	858720	embryo_stage11_access.
chr2L	855271	856053	embryo_stage5_access.
chr2L	855351	855715	embryo_stage14_access.
chr2L	855965	858745	embryo_stage14_access.
chr2L	856059	856381	embryo_stage9_access.
chr2L	856242	856507	embryo_stage10_access.
chr2L	856681	857159	embryo_stage9_access.
chr2L	856770	857094	embryo_stage10_access.
chr2L	864339	864599	embryo_stage5_access.
chr2L	864434	864756	embryo_stage10_access.
chr2L	865604	865999	embryo_stage9_access.
chr2L	865607	865990	embryo_stage10_access.
chr2L	865638	866044	embryo_stage5_access.
chr2L	865689	866458	embryo_stage11_access.
chr2L	866047	866400	embryo_stage14_access.
chr2L	866728	869983	embryo_stage11_access.
chr2L	866730	868608	embryo_stage14_access.
chr2L	866958	867974	embryo_stage10_access.
chr2L	867093	869963	embryo_stage5_access.
chr2L	867235	870002	embryo_stage9_access.
chr2L	868184	868991	embryo_stage10_access.
chr2L	869068	869894	embryo_stage14_access.
chr2L	869276	871854	embryo_stage10_access.
chr2L	870200	872304	embryo_stage9_access.
chr2L	870208	872389	embryo_stage5_access.
chr2L	870241	872278	embryo_stage11_access.
chr2L	870269	871890	embryo_stage14_access.
chr2L	872616	873175	embryo_stage11_access.
chr2L	872685	873247	embryo_stage5_access.
chr2L	872755	872936	embryo_stage9_access.
chr2L	875059	875302	embryo_stage10_access.
chr2L	876500	876733	embryo_stage10_access.
chr2L	878892	879132	embryo_stage5_access.
chr2L	880113	880354	embryo_stage5_access.
chr2L	883770	884086	embryo_stage5_access.
chr2L	884401	884718	embryo_stage5_access.
chr2L	893303	893545	embryo_stage14_access.
chr2L	893863	894082	embryo_stage14_access.
chr2L	894381	894499	embryo_stage14_access.
chr2L	899877	900493	embryo_stage5_access.
chr2L	900097	901911	embryo_stage11_access.
chr2L	900676	901881	embryo_stage10_access.
chr2L	900794	901854	embryo_stage5_access.
chr2L	900928	901944	embryo_stage9_access.
chr2L	901168	901461	embryo_stage14_access.
chr2L	901654	901854	embryo_stage14_access.
chr2L	914013	914195	embryo_stage14_access.
chr2L	920174	920331	embryo_stage14_access.
chr2L	921806	922150	embryo_stage9_access.
chr2L	921852	922195	embryo_stage10_access.
chr2L	922591	922906	embryo_stage5_access.
chr2L	922614	922929	embryo_stage14_access.
chr2L	922638	922799	embryo_stage9_access.
chr2L	974147	974432	embryo_stage5_access.
chr2L	974148	974385	embryo_stage10_access.
chr2L	974158	974460	embryo_stage9_access.
chr2L	1006427	1008433	embryo_stage11_access.
chr2L	1006436	1006958	embryo_stage9_access.
chr2L	1006436	1008191	embryo_stage10_access.
chr2L	1006469	1006897	embryo_stage14_access.
chr2L	1006475	1006856	embryo_stage5_access.
chr2L	1007182	1008150	embryo_stage9_access.
chr2L	1007188	1008347	embryo_stage14_access.
chr2L	1007240	1008236	embryo_stage5_access.
chr2L	1014119	1014469	embryo_stage10_access.
chr2L	1019530	1019994	embryo_stage14_access.
chr2L	1024217	1024582	embryo_stage9_access.
chr2L	1024246	1024463	embryo_stage10_access.
chr2L	1024259	1024567	embryo_stage5_access.
chr2L	1037056	1037336	embryo_stage5_access.
chr2L	1043230	1043522	embryo_stage14_access.
chr2L	1047680	1048369	embryo_stage14_access.
chr2L	1048779	1049136	embryo_stage14_access.
chr2L	1049324	1049590	embryo_stage5_access.
chr2L	1052050	1052367	embryo_stage5_access.
chr2L	1052545	1053051	embryo_stage10_access.
chr2L	1054218	1054361	embryo_stage10_access.
chr2L	1055772	1055888	embryo_stage14_access.
chr2L	1056646	1056885	embryo_stage10_access.
chr2L	1058426	1058712	embryo_stage11_access.
chr2L	1058701	1058939	embryo_stage14_access.
chr2L	1061258	1062792	embryo_stage10_access.
chr2L	1061294	1062816	embryo_stage5_access.
chr2L	1061322	1064067	embryo_stage11_access.
chr2L	1062253	1062878	embryo_stage9_access.
chr2L	1062537	1062747	embryo_stage14_access.
chr2L	1062987	1063526	embryo_stage10_access.
chr2L	1063042	1063484	embryo_stage5_access.
chr2L	1063057	1063473	embryo_stage9_access.
chr2L	1063165	1063387	embryo_stage14_access.
chr2L	1064504	1064987	embryo_stage14_access.
chr2L	1064550	1064824	embryo_stage11_access.
chr2L	1065150	1065442	embryo_stage10_access.
chr2L	1065273	1065567	embryo_stage11_access.
chr2L	1065370	1067059	embryo_stage9_access.
chr2L	1065383	1067094	embryo_stage5_access.
chr2L	1066160	1066618	embryo_stage11_access.
chr2L	1066234	1066890	embryo_stage10_access.
chr2L	1067723	1069072	embryo_stage9_access.
chr2L	1067745	1069095	embryo_stage5_access.
chr2L	1067771	1068931	embryo_stage11_access.
chr2L	1067816	1068394	embryo_stage14_access.
chr2L	1067869	1069024	embryo_stage10_access.
chr2L	1071308	1071642	embryo_stage14_access.
chr2L	1072122	1072484	embryo_stage14_access.
chr2L	1072274	1072509	embryo_stage11_access.
chr2L	1073094	1073295	embryo_stage10_access.
chr2L	1073113	1073454	embryo_stage9_access.
chr2L	1074116	1074460	embryo_stage5_access.
chr2L	1074270	1074654	embryo_stage11_access.
chr2L	1074339	1074653	embryo_stage10_access.
chr2L	1074354	1074614	embryo_stage14_access.
chr2L	1075375	1076169	embryo_stage11_access.
chr2L	1075503	1076156	embryo_stage10_access.
chr2L	1075539	1076146	embryo_stage9_access.
chr2L	1075573	1075975	embryo_stage14_access.
chr2L	1075600	1075947	embryo_stage5_access.
chr2L	1076380	1078946	embryo_stage9_access.
chr2L	1076414	1078837	embryo_stage5_access.
chr2L	1076512	1078574	embryo_stage10_access.
chr2L	1076842	1078372	embryo_stage11_access.
chr2L	1076897	1078138	embryo_stage14_access.
chr2L	1078766	1079049	embryo_stage11_access.
chr2L	1080758	1081467	embryo_stage9_access.
chr2L	1080812	1081848	embryo_stage5_access.
chr2L	1080901	1081175	embryo_stage11_access.
chr2L	1080915	1081109	embryo_stage14_access.
chr2L	1081004	1081448	embryo_stage10_access.
chr2L	1081756	1081808	embryo_stage9_access.
chr2L	1082827	1083016	embryo_stage14_access.
chr2L	1084260	1084587	embryo_stage5_access.
chr2L	1102431	1102784	embryo_stage14_access.
chr2L	1104653	1104923	embryo_stage5_access.
chr2L	1107848	1108601	embryo_stage11_access.
chr2L	1107936	1108600	embryo_stage5_access.
chr2L	1107971	1108501	embryo_stage14_access.
chr2L	1107983	1108581	embryo_stage9_access.
chr2L	1108004	1108526	embryo_stage10_access.
chr2L	1108885	1109071	embryo_stage11_access.
chr2L	1108925	1109631	embryo_stage5_access.
chr2L	1109391	1109488	embryo_stage10_access.
chr2L	1110120	1110273	embryo_stage5_access.
chr2L	1113492	1113788	embryo_stage5_access.
chr2L	1116413	1116731	embryo_stage5_access.
chr2L	1117310	1117860	embryo_stage5_access.
chr2L	1117393	1118538	embryo_stage9_access.
chr2L	1117509	1117650	embryo_stage11_access.
chr2L	1117517	1117854	embryo_stage14_access.
chr2L	1118115	1118474	embryo_stage5_access.
chr2L	1118144	1118459	embryo_stage10_access.
chr2L	1118218	1118536	embryo_stage14_access.
chr2L	1118692	1120255	embryo_stage5_access.
chr2L	1118704	1120261	embryo_stage9_access.
chr2L	1118770	1119316	embryo_stage14_access.
chr2L	1118825	1119901	embryo_stage11_access.
chr2L	1118844	1120097	embryo_stage10_access.
chr2L	1119586	1119829	embryo_stage14_access.
chr2L	1122547	1122866	embryo_stage14_access.
chr2L	1123272	1123635	embryo_stage11_access.
chr2L	1128075	1130557	embryo_stage5_access.
chr2L	1128120	1129874	embryo_stage11_access.
chr2L	1128207	1130112	embryo_stage10_access.
chr2L	1128245	1129983	embryo_stage9_access.
chr2L	1128288	1129878	embryo_stage14_access.
chr2L	1130880	1130998	embryo_stage10_access.
chr2L	1131444	1131765	embryo_stage10_access.
chr2L	1136997	1137460	embryo_stage14_access.
chr2L	1142600	1143556	embryo_stage14_access.
chr2L	1142625	1143581	embryo_stage11_access.
chr2L	1142664	1143051	embryo_stage5_access.
chr2L	1142683	1143035	embryo_stage9_access.
chr2L	1144660	1144985	embryo_stage14_access.
chr2L	1146269	1146576	embryo_stage5_access.
chr2L	1146552	1146789	embryo_stage10_access.
chr2L	1147600	1149162	embryo_stage5_access.
chr2L	1147602	1148078	embryo_stage9_access.
chr2L	1147695	1148056	embryo_stage11_access.
chr2L	1147980	1147981	embryo_stage10_access.
chr2L	1148452	1148668	embryo_stage11_access.
chr2L	1149050	1149342	embryo_stage11_access.
chr2L	1149694	1149976	embryo_stage5_access.
chr2L	1150277	1150957	embryo_stage9_access.
chr2L	1150302	1151254	embryo_stage5_access.
chr2L	1150334	1151358	embryo_stage10_access.
chr2L	1150336	1151212	embryo_stage11_access.
chr2L	1150516	1150888	embryo_stage14_access.
chr2L	1152270	1152528	embryo_stage10_access.
chr2L	1153126	1153328	embryo_stage10_access.
chr2L	1154732	1154935	embryo_stage10_access.
chr2L	1156116	1156606	embryo_stage5_access.
chr2L	1156135	1156702	embryo_stage14_access.
chr2L	1156182	1156780	embryo_stage9_access.
chr2L	1156198	1156500	embryo_stage10_access.
chr2L	1156276	1156492	embryo_stage11_access.
chr2L	1157303	1159145	embryo_stage9_access.
chr2L	1157311	1159297	embryo_stage11_access.
chr2L	1157327	1159347	embryo_stage5_access.
chr2L	1157412	1158354	embryo_stage14_access.
chr2L	1157420	1159366	embryo_stage10_access.
chr2L	1158606	1158933	embryo_stage14_access.
chr2L	1159726	1160192	embryo_stage10_access.
chr2L	1160418	1160642	embryo_stage10_access.
chr2L	1160592	1160864	embryo_stage14_access.
chr2L	1160673	1160986	embryo_stage5_access.
chr2L	1160891	1161138	embryo_stage11_access.
chr2L	1160913	1161245	embryo_stage10_access.
chr2L	1161525	1161821	embryo_stage10_access.
chr2L	1161800	1161983	embryo_stage5_access.
chr2L	1161844	1163011	embryo_stage11_access.
chr2L	1162085	1163026	embryo_stage14_access.
chr2L	1163709	1164030	embryo_stage11_access.
chr2L	1163749	1164604	embryo_stage14_access.
chr2L	1164244	1164596	embryo_stage9_access.
chr2L	1164271	1164624	embryo_stage11_access.
chr2L	1164274	1164973	embryo_stage5_access.
chr2L	1164463	1164881	embryo_stage10_access.
chr2L	1166227	1166320	embryo_stage5_access.
chr2L	1166354	1166720	embryo_stage10_access.
chr2L	1167225	1167564	embryo_stage5_access.
chr2L	1169274	1170367	embryo_stage5_access.
chr2L	1169559	1170279	embryo_stage10_access.
chr2L	1169735	1170350	embryo_stage9_access.
chr2L	1169779	1170359	embryo_stage11_access.
chr2L	1172405	1173224	embryo_stage11_access.
chr2L	1172536	1173235	embryo_stage9_access.
chr2L	1172566	1173233	embryo_stage5_access.
chr2L	1172640	1172949	embryo_stage14_access.
chr2L	1172651	1173279	embryo_stage10_access.
chr2L	1177395	1178080	embryo_stage10_access.
chr2L	1177425	1178058	embryo_stage11_access.
chr2L	1177435	1178085	embryo_stage9_access.
chr2L	1177465	1178400	embryo_stage5_access.
chr2L	1177505	1177892	embryo_stage14_access.
chr2L	1181455	1181734	embryo_stage5_access.
chr2L	1182665	1183258	embryo_stage10_access.
chr2L	1182667	1183257	embryo_stage5_access.
chr2L	1182706	1182970	embryo_stage11_access.
chr2L	1182713	1182925	embryo_stage14_access.
chr2L	1182753	1183015	embryo_stage9_access.
chr2L	1183467	1185551	embryo_stage5_access.
chr2L	1183559	1185723	embryo_stage11_access.
chr2L	1183659	1185086	embryo_stage10_access.
chr2L	1183709	1184368	embryo_stage9_access.
chr2L	1183840	1184191	embryo_stage14_access.
chr2L	1185024	1185588	embryo_stage9_access.
chr2L	1185410	1185465	embryo_stage14_access.
chr2L	1185554	1185769	embryo_stage10_access.
chr2L	1185668	1186502	embryo_stage14_access.
chr2L	1217166	1217390	embryo_stage14_access.
chr2L	1234337	1234631	embryo_stage14_access.
chr2L	1243913	1244100	embryo_stage14_access.
chr2L	1256252	1256463	embryo_stage14_access.
chr2L	1272041	1272241	embryo_stage14_access.
chr2L	1312081	1312321	embryo_stage14_access.
chr2L	1320291	1320649	embryo_stage14_access.
chr2L	1371437	1371679	embryo_stage9_access.
chr2L	1371488	1371741	embryo_stage5_access.
chr2L	1373813	1374085	embryo_stage5_access.
chr2L	1375532	1375884	embryo_stage5_access.
chr2L	1377094	1377331	embryo_stage5_access.
chr2L	1378700	1379104	embryo_stage5_access.
chr2L	1380387	1380909	embryo_stage10_access.
chr2L	1380479	1380798	embryo_stage9_access.
chr2L	1380692	1380871	embryo_stage5_access.
chr2L	1381435	1382602	embryo_stage5_access.
chr2L	1381608	1382260	embryo_stage10_access.
chr2L	1381803	1382377	embryo_stage11_access.
chr2L	1382008	1382390	embryo_stage9_access.
chr2L	1384896	1385208	embryo_stage10_access.
chr2L	1386034	1386383	embryo_stage5_access.
chr2L	1386056	1386415	embryo_stage9_access.
chr2L	1386088	1386369	embryo_stage10_access.
chr2L	1386104	1386424	embryo_stage11_access.
chr2L	1386567	1386773	embryo_stage10_access.
chr2L	1386923	1387154	embryo_stage5_access.
chr2L	1390135	1390578	embryo_stage11_access.
chr2L	1391136	1391395	embryo_stage10_access.
chr2L	1391191	1391520	embryo_stage5_access.
chr2L	1391245	1391595	embryo_stage11_access.
chr2L	1391340	1391658	embryo_stage9_access.
chr2L	1391902	1392503	embryo_stage5_access.
chr2L	1392139	1392931	embryo_stage10_access.
chr2L	1392169	1392319	embryo_stage11_access.
chr2L	1394117	1394767	embryo_stage10_access.
chr2L	1395444	1396131	embryo_stage10_access.
chr2L	1395771	1396173	embryo_stage9_access.
chr2L	1395837	1396198	embryo_stage5_access.
chr2L	1396779	1397065	embryo_stage11_access.
chr2L	1398154	1398347	embryo_stage10_access.
chr2L	1399281	1399968	embryo_stage10_access.
chr2L	1399284	1400690	embryo_stage5_access.
chr2L	1399289	1399777	embryo_stage9_access.
chr2L	1399300	1399968	embryo_stage11_access.
chr2L	1399361	1399891	embryo_stage14_access.
chr2L	1400116	1400462	embryo_stage9_access.
chr2L	1400180	1400532	embryo_stage11_access.
chr2L	1400217	1400478	embryo_stage14_access.
chr2L	1400302	1400977	embryo_stage10_access.
chr2L	1401999	1402232	embryo_stage9_access.
chr2L	1402031	1402366	embryo_stage5_access.
chr2L	1402612	1402953	embryo_stage9_access.
chr2L	1404815	1405833	embryo_stage5_access.
chr2L	1404836	1405756	embryo_stage9_access.
chr2L	1404846	1405522	embryo_stage11_access.
chr2L	1404963	1405643	embryo_stage10_access.
chr2L	1405073	1405300	embryo_stage14_access.
chr2L	1407851	1408228	embryo_stage5_access.
chr2L	1407988	1408242	embryo_stage10_access.
chr2L	1408836	1409601	embryo_stage10_access.
chr2L	1409142	1409728	embryo_stage5_access.
chr2L	1409212	1409564	embryo_stage9_access.
chr2L	1409939	1412305	embryo_stage5_access.
chr2L	1410074	1412122	embryo_stage9_access.
chr2L	1410563	1412110	embryo_stage11_access.
chr2L	1410616	1412188	embryo_stage10_access.
chr2L	1413120	1413371	embryo_stage9_access.
chr2L	1414172	1414567	embryo_stage9_access.
chr2L	1414408	1414468	embryo_stage11_access.
chr2L	1415643	1415755	embryo_stage5_access.
chr2L	1418304	1418519	embryo_stage14_access.
chr2L	1419148	1419492	embryo_stage9_access.
chr2L	1419670	1420006	embryo_stage5_access.
chr2L	1419783	1420917	embryo_stage9_access.
chr2L	1419786	1419974	embryo_stage11_access.
chr2L	1420172	1420879	embryo_stage10_access.
chr2L	1420256	1420905	embryo_stage5_access.
chr2L	1420291	1422842	embryo_stage11_access.
chr2L	1420293	1420894	embryo_stage14_access.
chr2L	1421352	1422900	embryo_stage5_access.
chr2L	1421355	1422837	embryo_stage9_access.
chr2L	1421360	1422919	embryo_stage10_access.
chr2L	1426029	1426446	embryo_stage9_access.
chr2L	1426109	1426693	embryo_stage11_access.
chr2L	1426996	1427317	embryo_stage11_access.
chr2L	1427066	1427490	embryo_stage14_access.
chr2L	1429485	1429905	embryo_stage9_access.
chr2L	1429486	1429972	embryo_stage5_access.
chr2L	1429627	1429923	embryo_stage10_access.
chr2L	1430348	1430922	embryo_stage9_access.
chr2L	1430376	1430917	embryo_stage11_access.
chr2L	1430423	1430804	embryo_stage10_access.
chr2L	1430426	1430930	embryo_stage14_access.
chr2L	1430475	1430825	embryo_stage5_access.
chr2L	1435014	1435358	embryo_stage10_access.
chr2L	1435620	1436565	embryo_stage11_access.
chr2L	1435683	1435978	embryo_stage9_access.
chr2L	1436241	1436564	embryo_stage10_access.
chr2L	1436256	1436611	embryo_stage9_access.
chr2L	1437548	1438075	embryo_stage14_access.
chr2L	1439654	1440044	embryo_stage11_access.
chr2L	1439694	1440050	embryo_stage14_access.
chr2L	1439720	1440004	embryo_stage5_access.
chr2L	1440998	1441332	embryo_stage11_access.
chr2L	1441788	1442129	embryo_stage11_access.
chr2L	1443748	1443838	embryo_stage11_access.
chr2L	1444973	1445987	embryo_stage11_access.
chr2L	1445297	1445569	embryo_stage10_access.
chr2L	1445360	1445509	embryo_stage9_access.
chr2L	1445490	1445709	embryo_stage14_access.
chr2L	1446311	1447246	embryo_stage14_access.
chr2L	1448241	1448505	embryo_stage11_access.
chr2L	1449960	1450184	embryo_stage5_access.
chr2L	1452112	1452300	embryo_stage14_access.
chr2L	1456585	1456791	embryo_stage11_access.
chr2L	1457118	1457362	embryo_stage9_access.
chr2L	1457184	1457301	embryo_stage5_access.
chr2L	1458952	1459240	embryo_stage10_access.
chr2L	1460696	1461265	embryo_stage11_access.
chr2L	1460803	1461276	embryo_stage9_access.
chr2L	1460820	1461266	embryo_stage10_access.
chr2L	1460834	1461193	embryo_stage14_access.
chr2L	1460834	1461242	embryo_stage5_access.
chr2L	1461489	1462881	embryo_stage11_access.
chr2L	1461623	1462047	embryo_stage14_access.
chr2L	1461755	1462834	embryo_stage9_access.
chr2L	1461955	1462819	embryo_stage10_access.
chr2L	1462335	1462785	embryo_stage5_access.
chr2L	1463152	1463839	embryo_stage9_access.
chr2L	1463186	1463714	embryo_stage10_access.
chr2L	1463195	1463849	embryo_stage5_access.
chr2L	1463256	1463894	embryo_stage11_access.
chr2L	1463375	1463642	embryo_stage14_access.
chr2L	1464545	1464786	embryo_stage9_access.
chr2L	1468296	1468538	embryo_stage11_access.
chr2L	1470936	1471609	embryo_stage11_access.
chr2L	1474248	1474653	embryo_stage9_access.
chr2L	1476512	1476769	embryo_stage5_access.
chr2L	1478424	1479035	embryo_stage5_access.
chr2L	1478483	1478954	embryo_stage9_access.
chr2L	1485930	1486458	embryo_stage5_access.
chr2L	1485971	1486422	embryo_stage9_access.
chr2L	1489608	1489772	embryo_stage14_access.
chr2L	1491881	1492170	embryo_stage9_access.
chr2L	1492292	1492620	embryo_stage5_access.
chr2L	1492327	1492604	embryo_stage9_access.
chr2L	1502584	1503054	embryo_stage5_access.
chr2L	1502612	1503095	embryo_stage9_access.
chr2L	1502614	1503027	embryo_stage10_access.
chr2L	1502646	1503014	embryo_stage11_access.
chr2L	1504301	1504837	embryo_stage9_access.
chr2L	1504333	1504771	embryo_stage11_access.
chr2L	1504348	1504707	embryo_stage10_access.
chr2L	1504352	1504823	embryo_stage5_access.
chr2L	1504442	1504640	embryo_stage14_access.
chr2L	1508216	1508519	embryo_stage5_access.
chr2L	1508863	1509374	embryo_stage9_access.
chr2L	1508907	1509304	embryo_stage5_access.
chr2L	1508942	1509225	embryo_stage10_access.
chr2L	1510110	1510662	embryo_stage9_access.
chr2L	1510190	1510558	embryo_stage5_access.
chr2L	1510914	1511288	embryo_stage5_access.
chr2L	1517030	1518524	embryo_stage5_access.
chr2L	1517168	1518494	embryo_stage9_access.
chr2L	1517841	1518471	embryo_stage10_access.
chr2L	1525116	1525550	embryo_stage5_access.
chr2L	1525955	1526125	embryo_stage5_access.
chr2L	1554304	1554591	embryo_stage14_access.
chr2L	1554338	1554629	embryo_stage11_access.
chr2L	1554360	1554623	embryo_stage5_access.
chr2L	1554390	1554629	embryo_stage9_access.
chr2L	1554826	1555291	embryo_stage11_access.
chr2L	1554843	1555788	embryo_stage14_access.
chr2L	1556297	1557146	embryo_stage11_access.
chr2L	1556683	1557058	embryo_stage9_access.
chr2L	1556704	1556996	embryo_stage10_access.
chr2L	1556766	1556973	embryo_stage5_access.
chr2L	1557321	1557507	embryo_stage11_access.
chr2L	1559319	1560418	embryo_stage11_access.
chr2L	1559668	1559860	embryo_stage14_access.
chr2L	1559678	1559948	embryo_stage9_access.
chr2L	1559708	1559869	embryo_stage5_access.
chr2L	1573737	1573976	embryo_stage11_access.
chr2L	1573759	1573997	embryo_stage14_access.
chr2L	1578820	1579079	embryo_stage14_access.
chr2L	1596640	1596999	embryo_stage14_access.
chr2L	1596783	1596973	embryo_stage11_access.
chr2L	1609978	1611603	embryo_stage11_access.
chr2L	1610038	1610316	embryo_stage14_access.
chr2L	1610476	1611363	embryo_stage5_access.
chr2L	1610567	1611403	embryo_stage9_access.
chr2L	1610980	1611204	embryo_stage14_access.
chr2L	1611084	1611298	embryo_stage10_access.
chr2L	1613610	1614412	embryo_stage11_access.
chr2L	1613733	1614795	embryo_stage14_access.
chr2L	1613892	1614402	embryo_stage10_access.
chr2L	1613910	1614339	embryo_stage9_access.
chr2L	1613912	1614413	embryo_stage5_access.
chr2L	1615175	1615245	embryo_stage14_access.
chr2L	1615484	1615946	embryo_stage14_access.
chr2L	1616976	1618287	embryo_stage14_access.
chr2L	1618557	1619001	embryo_stage14_access.
chr2L	1619572	1619710	embryo_stage11_access.
chr2L	1619575	1619728	embryo_stage9_access.
chr2L	1620607	1620929	embryo_stage14_access.
chr2L	1620759	1620905	embryo_stage11_access.
chr2L	1624935	1625200	embryo_stage14_access.
chr2L	1627864	1628261	embryo_stage14_access.
chr2L	1628046	1628307	embryo_stage10_access.
chr2L	1632918	1633273	embryo_stage14_access.
chr2L	1636422	1636925	embryo_stage14_access.
chr2L	1638186	1638724	embryo_stage14_access.
chr2L	1638886	1639252	embryo_stage14_access.
chr2L	1643507	1643922	embryo_stage14_access.
chr2L	1646152	1646608	embryo_stage14_access.
chr2L	1646890	1647205	embryo_stage14_access.
chr2L	1648161	1649325	embryo_stage14_access.
chr2L	1648667	1648821	embryo_stage10_access.
chr2L	1648729	1649076	embryo_stage11_access.
chr2L	1648845	1649051	embryo_stage5_access.
chr2L	1649534	1650178	embryo_stage14_access.
chr2L	1650744	1651478	embryo_stage14_access.
chr2L	1651125	1651446	embryo_stage11_access.
chr2L	1651903	1652237	embryo_stage11_access.
chr2L	1651930	1652199	embryo_stage14_access.
chr2L	1654058	1654687	embryo_stage14_access.
chr2L	1654105	1654656	embryo_stage11_access.
chr2L	1654204	1654691	embryo_stage10_access.
chr2L	1654895	1655245	embryo_stage14_access.
chr2L	1656603	1657572	embryo_stage14_access.
chr2L	1657877	1658220	embryo_stage14_access.
chr2L	1662593	1663933	embryo_stage14_access.
chr2L	1668688	1668828	embryo_stage5_access.
chr2L	1669652	1670031	embryo_stage5_access.
chr2L	1669701	1669973	embryo_stage9_access.
chr2L	1669836	1670035	embryo_stage11_access.
chr2L	1670404	1670813	embryo_stage11_access.
chr2L	1670585	1670819	embryo_stage14_access.
chr2L	1671246	1671647	embryo_stage14_access.
chr2L	1671895	1672672	embryo_stage14_access.
chr2L	1688380	1688608	embryo_stage5_access.
chr2L	1692977	1693423	embryo_stage14_access.
chr2L	1704684	1704827	embryo_stage10_access.
chr2L	1704704	1705611	embryo_stage5_access.
chr2L	1704714	1705107	embryo_stage9_access.
chr2L	1704749	1705999	embryo_stage11_access.
chr2L	1704791	1705264	embryo_stage14_access.
chr2L	1709280	1709521	embryo_stage10_access.
chr2L	1709412	1710594	embryo_stage11_access.
chr2L	1709441	1710649	embryo_stage14_access.
chr2L	1709636	1711119	embryo_stage5_access.
chr2L	1709910	1711053	embryo_stage9_access.
chr2L	1709955	1711313	embryo_stage10_access.
chr2L	1710915	1711295	embryo_stage11_access.
chr2L	1714038	1714173	embryo_stage14_access.
chr2L	1715099	1716069	embryo_stage11_access.
chr2L	1715204	1716041	embryo_stage10_access.
chr2L	1715211	1716060	embryo_stage5_access.
chr2L	1715488	1716057	embryo_stage14_access.
chr2L	1715497	1716118	embryo_stage9_access.
chr2L	1720990	1721160	embryo_stage11_access.
chr2L	1723158	1724527	embryo_stage11_access.
chr2L	1723284	1723481	embryo_stage14_access.
chr2L	1723701	1724123	embryo_stage10_access.
chr2L	1723702	1723962	embryo_stage9_access.
chr2L	1723743	1723989	embryo_stage5_access.
chr2L	1724141	1724560	embryo_stage14_access.
chr2L	1724194	1724522	embryo_stage9_access.
chr2L	1724204	1724531	embryo_stage5_access.
chr2L	1725399	1725899	embryo_stage11_access.
chr2L	1725417	1726610	embryo_stage10_access.
chr2L	1725736	1725960	embryo_stage5_access.
chr2L	1727452	1728845	embryo_stage14_access.
chr2L	1727639	1728996	embryo_stage11_access.
chr2L	1727944	1728962	embryo_stage9_access.
chr2L	1728026	1728986	embryo_stage5_access.
chr2L	1728120	1729155	embryo_stage10_access.
chr2L	1729691	1730039	embryo_stage5_access.
chr2L	1729701	1730064	embryo_stage9_access.
chr2L	1729789	1730065	embryo_stage14_access.
chr2L	1729804	1729977	embryo_stage10_access.
chr2L	1729864	1730149	embryo_stage11_access.
chr2L	1732034	1732656	embryo_stage11_access.
chr2L	1732078	1732675	embryo_stage14_access.
chr2L	1732141	1732683	embryo_stage9_access.
chr2L	1732170	1732663	embryo_stage5_access.
chr2L	1732242	1732672	embryo_stage10_access.
chr2L	1736993	1737576	embryo_stage9_access.
chr2L	1737046	1737566	embryo_stage5_access.
chr2L	1737131	1737634	embryo_stage11_access.
chr2L	1737203	1737586	embryo_stage10_access.
chr2L	1737226	1738718	embryo_stage14_access.
chr2L	1747697	1747878	embryo_stage9_access.
chr2L	1751395	1752211	embryo_stage5_access.
chr2L	1751399	1752246	embryo_stage9_access.
chr2L	1751697	1752194	embryo_stage10_access.
chr2L	1751736	1752144	embryo_stage11_access.
chr2L	1751779	1752084	embryo_stage14_access.
chr2L	1758969	1759268	embryo_stage5_access.
chr2L	1758989	1759260	embryo_stage9_access.
chr2L	1774241	1774430	embryo_stage14_access.
chr2L	1836251	1836658	embryo_stage14_access.
chr2L	1880723	1881088	embryo_stage14_access.
chr2L	1882657	1883085	embryo_stage11_access.
chr2L	1882851	1883089	embryo_stage5_access.
chr2L	1882885	1883152	embryo_stage10_access.
chr2L	1882959	1883141	embryo_stage14_access.
chr2L	1884051	1885270	embryo_stage10_access.
chr2L	1884308	1885342	embryo_stage9_access.
chr2L	1884317	1885257	embryo_stage11_access.
chr2L	1884360	1885598	embryo_stage14_access.
chr2L	1884369	1885329	embryo_stage5_access.
chr2L	1885780	1887268	embryo_stage11_access.
chr2L	1885858	1886108	embryo_stage14_access.
chr2L	1885933	1887148	embryo_stage10_access.
chr2L	1885974	1886035	embryo_stage5_access.
chr2L	1886367	1887127	embryo_stage5_access.
chr2L	1886397	1887178	embryo_stage9_access.
chr2L	1887471	1888028	embryo_stage9_access.
chr2L	1887681	1887972	embryo_stage11_access.
chr2L	1887790	1887929	embryo_stage5_access.
chr2L	1895295	1895596	embryo_stage14_access.
chr2L	1909633	1910228	embryo_stage9_access.
chr2L	1909643	1910182	embryo_stage10_access.
chr2L	1909644	1910198	embryo_stage11_access.
chr2L	1909655	1910215	embryo_stage5_access.
chr2L	1909674	1910194	embryo_stage14_access.
chr2L	1911104	1911899	embryo_stage14_access.
chr2L	1926187	1926793	embryo_stage14_access.
chr2L	1926206	1926545	embryo_stage11_access.
chr2L	1937927	1938510	embryo_stage10_access.
chr2L	1938076	1938406	embryo_stage9_access.
chr2L	1938141	1938430	embryo_stage5_access.
chr2L	1938144	1938434	embryo_stage14_access.
chr2L	1938168	1938326	embryo_stage11_access.
chr2L	1944559	1945011	embryo_stage14_access.
chr2L	1950828	1951491	embryo_stage10_access.
chr2L	1951429	1951688	embryo_stage5_access.
chr2L	1951528	1951745	embryo_stage11_access.
chr2L	1951798	1952672	embryo_stage10_access.
chr2L	1954341	1955095	embryo_stage5_access.
chr2L	1954356	1955106	embryo_stage9_access.
chr2L	1954392	1955008	embryo_stage10_access.
chr2L	1954430	1955055	embryo_stage11_access.
chr2L	1954487	1954916	embryo_stage14_access.
chr2L	1957307	1957752	embryo_stage5_access.
chr2L	1957373	1957706	embryo_stage9_access.
chr2L	1958068	1958741	embryo_stage5_access.
chr2L	1958142	1958658	embryo_stage9_access.
chr2L	1959227	1959540	embryo_stage14_access.
chr2L	1959706	1960155	embryo_stage14_access.
chr2L	1960935	1961241	embryo_stage5_access.
chr2L	1960961	1961298	embryo_stage9_access.
chr2L	1962160	1962349	embryo_stage14_access.
chr2L	1962261	1962557	embryo_stage5_access.
chr2L	1967232	1967724	embryo_stage11_access.
chr2L	1967304	1967775	embryo_stage14_access.
chr2L	1969499	1969683	embryo_stage10_access.
chr2L	1970234	1971054	embryo_stage11_access.
chr2L	1970278	1970976	embryo_stage14_access.
chr2L	1970327	1970986	embryo_stage10_access.
chr2L	1970340	1970961	embryo_stage5_access.
chr2L	1970410	1970995	embryo_stage9_access.
chr2L	1972479	1973532	embryo_stage5_access.
chr2L	1972486	1973074	embryo_stage9_access.
chr2L	1972486	1973120	embryo_stage10_access.
chr2L	1972486	1973125	embryo_stage11_access.
chr2L	1972571	1973120	embryo_stage14_access.
chr2L	1973282	1973508	embryo_stage9_access.
chr2L	1973460	1973584	embryo_stage11_access.
chr2L	1973903	1975067	embryo_stage9_access.
chr2L	1973921	1974869	embryo_stage10_access.
chr2L	1973928	1974974	embryo_stage5_access.
chr2L	1973962	1974972	embryo_stage11_access.
chr2L	1973980	1974374	embryo_stage14_access.
chr2L	1974640	1974970	embryo_stage14_access.
chr2L	1975563	1975798	embryo_stage10_access.
chr2L	1976757	1977050	embryo_stage5_access.
chr2L	1979244	1979669	embryo_stage9_access.
chr2L	1979246	1979526	embryo_stage10_access.
chr2L	1979281	1979614	embryo_stage5_access.
chr2L	1979325	1979575	embryo_stage11_access.
chr2L	1980267	1983091	embryo_stage11_access.
chr2L	1980375	1981596	embryo_stage10_access.
chr2L	1980412	1981342	embryo_stage5_access.
chr2L	1980445	1981309	embryo_stage9_access.
chr2L	1980593	1981260	embryo_stage14_access.
chr2L	1981735	1982638	embryo_stage9_access.
chr2L	1982026	1982618	embryo_stage5_access.
chr2L	1982049	1982392	embryo_stage14_access.
chr2L	1982091	1982664	embryo_stage10_access.
chr2L	1985149	1985215	embryo_stage10_access.
chr2L	1986472	1986719	embryo_stage14_access.
chr2L	1987417	1987922	embryo_stage14_access.
chr2L	1988147	1988513	embryo_stage14_access.
chr2L	2006234	2006704	embryo_stage14_access.
chr2L	2008936	2010374	embryo_stage10_access.
chr2L	2008941	2009990	embryo_stage9_access.
chr2L	2008944	2009240	embryo_stage5_access.
chr2L	2008944	2009291	embryo_stage11_access.
chr2L	2008979	2009175	embryo_stage14_access.
chr2L	2009608	2009973	embryo_stage11_access.
chr2L	2009615	2009991	embryo_stage14_access.
chr2L	2009646	2010023	embryo_stage5_access.
chr2L	2010777	2011181	embryo_stage9_access.
chr2L	2010873	2011093	embryo_stage5_access.
chr2L	2010911	2011112	embryo_stage11_access.
chr2L	2013174	2014361	embryo_stage9_access.
chr2L	2013175	2013546	embryo_stage10_access.
chr2L	2013294	2014380	embryo_stage5_access.
chr2L	2013784	2014293	embryo_stage11_access.
chr2L	2013852	2014315	embryo_stage10_access.
chr2L	2014631	2014804	embryo_stage10_access.
chr2L	2014659	2014908	embryo_stage9_access.
chr2L	2031444	2032013	embryo_stage10_access.
chr2L	2031507	2031630	embryo_stage9_access.
chr2L	2032620	2032994	embryo_stage5_access.
chr2L	2032742	2032827	embryo_stage11_access.
chr2L	2034734	2035055	embryo_stage5_access.
chr2L	2037045	2037262	embryo_stage14_access.
chr2L	2037400	2038490	embryo_stage5_access.
chr2L	2037400	2038751	embryo_stage10_access.
chr2L	2037413	2038723	embryo_stage11_access.
chr2L	2037435	2039000	embryo_stage9_access.
chr2L	2037473	2038759	embryo_stage14_access.
chr2L	2045240	2045713	embryo_stage5_access.
chr2L	2045252	2045680	embryo_stage9_access.
chr2L	2045321	2045772	embryo_stage11_access.
chr2L	2045375	2045705	embryo_stage10_access.
chr2L	2045378	2045531	embryo_stage14_access.
chr2L	2046668	2047074	embryo_stage5_access.
chr2L	2046725	2047197	embryo_stage9_access.
chr2L	2048105	2048397	embryo_stage10_access.
chr2L	2048226	2048400	embryo_stage9_access.
chr2L	2109883	2110112	embryo_stage14_access.
chr2L	2110307	2110829	embryo_stage10_access.
chr2L	2110319	2110824	embryo_stage9_access.
chr2L	2110340	2110818	embryo_stage5_access.
chr2L	2110395	2110767	embryo_stage14_access.
chr2L	2110418	2110691	embryo_stage11_access.
chr2L	2127492	2127769	embryo_stage11_access.
chr2L	2130038	2131144	embryo_stage14_access.
chr2L	2130147	2131024	embryo_stage11_access.
chr2L	2130239	2130581	embryo_stage5_access.
chr2L	2130259	2130585	embryo_stage9_access.
chr2L	2130303	2130682	embryo_stage10_access.
chr2L	2130846	2131125	embryo_stage10_access.
chr2L	2134647	2136259	embryo_stage5_access.
chr2L	2135199	2135485	embryo_stage11_access.
chr2L	2135317	2135833	embryo_stage10_access.
chr2L	2135803	2136055	embryo_stage9_access.
chr2L	2141540	2141840	embryo_stage5_access.
chr2L	2143437	2143742	embryo_stage5_access.
chr2L	2144243	2146363	embryo_stage9_access.
chr2L	2144318	2145417	embryo_stage5_access.
chr2L	2144606	2145895	embryo_stage10_access.
chr2L	2144649	2145387	embryo_stage11_access.
chr2L	2145010	2145316	embryo_stage14_access.
chr2L	2146402	2148439	embryo_stage5_access.
chr2L	2146853	2148144	embryo_stage9_access.
chr2L	2146975	2147873	embryo_stage10_access.
chr2L	2147123	2147507	embryo_stage14_access.
chr2L	2147131	2148124	embryo_stage11_access.
chr2L	2150914	2151162	embryo_stage9_access.
chr2L	2151372	2152635	embryo_stage10_access.
chr2L	2151564	2152096	embryo_stage9_access.
chr2L	2151613	2152303	embryo_stage5_access.
chr2L	2151626	2152008	embryo_stage11_access.
chr2L	2151685	2152001	embryo_stage14_access.
chr2L	2152688	2152936	embryo_stage5_access.
chr2L	2154190	2154558	embryo_stage10_access.
chr2L	2154444	2155097	embryo_stage5_access.
chr2L	2154622	2154858	embryo_stage9_access.
chr2L	2155496	2156287	embryo_stage5_access.
chr2L	2155609	2155926	embryo_stage10_access.
chr2L	2155930	2156250	embryo_stage11_access.
chr2L	2157946	2158287	embryo_stage9_access.
chr2L	2157970	2158324	embryo_stage5_access.
chr2L	2159152	2159359	embryo_stage5_access.
chr2L	2159248	2159469	embryo_stage10_access.
chr2L	2159457	2159769	embryo_stage9_access.
chr2L	2159518	2160263	embryo_stage11_access.
chr2L	2159640	2159967	embryo_stage5_access.
chr2L	2159874	2160524	embryo_stage10_access.
chr2L	2160878	2161949	embryo_stage11_access.
chr2L	2160987	2161953	embryo_stage5_access.
chr2L	2160992	2161960	embryo_stage9_access.
chr2L	2161070	2161905	embryo_stage14_access.
chr2L	2161082	2161912	embryo_stage10_access.
chr2L	2162143	2164025	embryo_stage14_access.
chr2L	2162169	2164177	embryo_stage5_access.
chr2L	2162229	2165636	embryo_stage11_access.
chr2L	2162260	2165441	embryo_stage10_access.
chr2L	2162315	2163510	embryo_stage9_access.
chr2L	2163711	2165573	embryo_stage9_access.
chr2L	2164428	2165577	embryo_stage5_access.
chr2L	2164940	2165255	embryo_stage14_access.
chr2L	2165992	2166224	embryo_stage14_access.
chr2L	2166479	2167043	embryo_stage10_access.
chr2L	2166665	2167896	embryo_stage11_access.
chr2L	2166685	2167011	embryo_stage9_access.
chr2L	2166851	2167306	embryo_stage14_access.
chr2L	2167955	2168480	embryo_stage9_access.
chr2L	2168034	2168530	embryo_stage10_access.
chr2L	2168090	2168500	embryo_stage11_access.
chr2L	2168175	2168459	embryo_stage14_access.
chr2L	2170003	2170375	embryo_stage14_access.
chr2L	2171375	2172235	embryo_stage14_access.
chr2L	2172062	2173036	embryo_stage10_access.
chr2L	2172105	2173057	embryo_stage9_access.
chr2L	2172165	2172893	embryo_stage5_access.
chr2L	2173465	2173936	embryo_stage10_access.
chr2L	2173571	2173930	embryo_stage5_access.
chr2L	2173574	2173954	embryo_stage9_access.
chr2L	2175105	2175933	embryo_stage10_access.
chr2L	2175305	2175912	embryo_stage11_access.
chr2L	2175321	2175870	embryo_stage9_access.
chr2L	2175342	2175856	embryo_stage14_access.
chr2L	2175361	2175819	embryo_stage5_access.
chr2L	2177220	2177616	embryo_stage11_access.
chr2L	2177873	2178958	embryo_stage14_access.
chr2L	2178138	2178971	embryo_stage10_access.
chr2L	2178203	2179018	embryo_stage9_access.
chr2L	2178225	2178938	embryo_stage11_access.
chr2L	2178226	2179004	embryo_stage5_access.
chr2L	2179821	2180179	embryo_stage14_access.
chr2L	2180457	2181085	embryo_stage5_access.
chr2L	2180547	2183805	embryo_stage9_access.
chr2L	2180669	2181237	embryo_stage11_access.
chr2L	2180737	2181073	embryo_stage14_access.
chr2L	2180800	2183786	embryo_stage10_access.
chr2L	2181421	2182638	embryo_stage5_access.
chr2L	2181426	2183590	embryo_stage11_access.
chr2L	2182183	2182456	embryo_stage14_access.
chr2L	2182943	2183301	embryo_stage5_access.
chr2L	2187434	2188019	embryo_stage14_access.
chr2L	2187642	2187914	embryo_stage10_access.
chr2L	2188147	2189745	embryo_stage11_access.
chr2L	2188200	2189554	embryo_stage14_access.
chr2L	2191734	2192678	embryo_stage10_access.
chr2L	2191945	2192647	embryo_stage9_access.
chr2L	2192024	2192626	embryo_stage5_access.
chr2L	2192152	2192690	embryo_stage14_access.
chr2L	2192179	2192562	embryo_stage11_access.
chr2L	2193261	2193907	embryo_stage11_access.
chr2L	2193309	2193917	embryo_stage14_access.
chr2L	2193437	2193794	embryo_stage10_access.
chr2L	2194398	2195095	embryo_stage14_access.
chr2L	2195164	2195798	embryo_stage10_access.
chr2L	2195332	2195837	embryo_stage11_access.
chr2L	2195333	2195932	embryo_stage9_access.
chr2L	2195385	2195892	embryo_stage5_access.
chr2L	2196163	2197937	embryo_stage10_access.
chr2L	2196171	2200986	embryo_stage14_access.
chr2L	2196387	2198258	embryo_stage11_access.
chr2L	2196481	2198139	embryo_stage5_access.
chr2L	2196597	2198108	embryo_stage9_access.
chr2L	2198513	2200884	embryo_stage11_access.
chr2L	2198548	2198923	embryo_stage10_access.
chr2L	2198583	2198895	embryo_stage9_access.
chr2L	2198588	2198778	embryo_stage5_access.
chr2L	2200009	2200607	embryo_stage10_access.
chr2L	2200248	2200633	embryo_stage9_access.
chr2L	2200267	2200607	embryo_stage5_access.
chr2L	2201269	2203686	embryo_stage11_access.
chr2L	2201355	2203679	embryo_stage14_access.
chr2L	2201405	2201760	embryo_stage10_access.
chr2L	2201423	2201802	embryo_stage5_access.
chr2L	2201962	2202679	embryo_stage9_access.
chr2L	2201971	2203333	embryo_stage10_access.
chr2L	2202047	2202822	embryo_stage5_access.
chr2L	2203948	2204331	embryo_stage10_access.
chr2L	2204797	2205003	embryo_stage11_access.
chr2L	2204827	2205147	embryo_stage9_access.
chr2L	2211017	2211307	embryo_stage5_access.
chr2L	2213991	2214237	embryo_stage10_access.
chr2L	2214044	2214403	embryo_stage9_access.
chr2L	2216108	2216371	embryo_stage11_access.
chr2L	2216221	2217597	embryo_stage5_access.
chr2L	2216249	2216443	embryo_stage10_access.
chr2L	2216287	2217527	embryo_stage9_access.
chr2L	2216997	2217528	embryo_stage10_access.
chr2L	2217036	2217425	embryo_stage11_access.
chr2L	2217101	2217474	embryo_stage14_access.
chr2L	2220000	2220238	embryo_stage10_access.
chr2L	2220560	2220931	embryo_stage9_access.
chr2L	2220583	2221270	embryo_stage11_access.
chr2L	2220588	2220914	embryo_stage5_access.
chr2L	2220641	2220908	embryo_stage14_access.
chr2L	2220691	2220859	embryo_stage10_access.
chr2L	2221599	2222238	embryo_stage9_access.
chr2L	2221645	2222231	embryo_stage5_access.
chr2L	2221887	2222226	embryo_stage10_access.
chr2L	2221935	2222115	embryo_stage11_access.
chr2L	2225945	2227553	embryo_stage5_access.
chr2L	2226009	2227271	embryo_stage10_access.
chr2L	2226049	2227586	embryo_stage9_access.
chr2L	2226105	2227581	embryo_stage11_access.
chr2L	2226232	2227610	embryo_stage14_access.
chr2L	2228059	2228665	embryo_stage14_access.
chr2L	2228102	2228686	embryo_stage9_access.
chr2L	2228180	2228475	embryo_stage10_access.
chr2L	2228268	2228648	embryo_stage11_access.
chr2L	2228314	2228532	embryo_stage5_access.
chr2L	2234923	2235835	embryo_stage11_access.
chr2L	2234994	2237120	embryo_stage10_access.
chr2L	2235203	2235514	embryo_stage5_access.
chr2L	2236164	2237091	embryo_stage5_access.
chr2L	2236184	2237152	embryo_stage11_access.
chr2L	2236427	2237121	embryo_stage14_access.
chr2L	2236658	2237194	embryo_stage9_access.
chr2L	2237404	2237741	embryo_stage11_access.
chr2L	2237460	2237775	embryo_stage5_access.
chr2L	2237663	2237880	embryo_stage14_access.
chr2L	2238815	2238942	embryo_stage5_access.
chr2L	2242049	2242555	embryo_stage11_access.
chr2L	2242058	2242427	embryo_stage10_access.
chr2L	2242126	2242339	embryo_stage9_access.
chr2L	2242127	2242555	embryo_stage14_access.
chr2L	2279307	2279654	embryo_stage14_access.
chr2L	2279889	2280033	embryo_stage14_access.
chr2L	2311305	2311705	embryo_stage14_access.
chr2L	2351831	2352105	embryo_stage10_access.
chr2L	2356447	2357021	embryo_stage10_access.
chr2L	2357170	2357930	embryo_stage11_access.
chr2L	2357179	2357821	embryo_stage5_access.
chr2L	2357255	2357678	embryo_stage9_access.
chr2L	2357427	2357717	embryo_stage10_access.
chr2L	2361288	2361463	embryo_stage10_access.
chr2L	2362169	2362479	embryo_stage9_access.
chr2L	2362204	2362518	embryo_stage11_access.
chr2L	2362272	2362520	embryo_stage14_access.
chr2L	2362746	2363013	embryo_stage10_access.
chr2L	2362781	2363113	embryo_stage11_access.
chr2L	2362791	2363143	embryo_stage14_access.
chr2L	2363000	2363228	embryo_stage9_access.
chr2L	2363814	2366420	embryo_stage9_access.
chr2L	2363832	2365856	embryo_stage11_access.
chr2L	2363902	2365696	embryo_stage14_access.
chr2L	2364175	2366485	embryo_stage5_access.
chr2L	2364183	2366334	embryo_stage10_access.
chr2L	2370370	2370751	embryo_stage5_access.
chr2L	2373205	2373223	embryo_stage5_access.
chr2L	2374352	2374916	embryo_stage11_access.
chr2L	2374365	2374852	embryo_stage14_access.
chr2L	2374425	2374778	embryo_stage10_access.
chr2L	2374433	2375002	embryo_stage5_access.
chr2L	2374456	2374878	embryo_stage9_access.
chr2L	2375598	2376787	embryo_stage9_access.
chr2L	2375621	2376731	embryo_stage5_access.
chr2L	2375636	2376807	embryo_stage10_access.
chr2L	2375638	2376546	embryo_stage14_access.
chr2L	2375659	2376677	embryo_stage11_access.
chr2L	2377293	2377613	embryo_stage5_access.
chr2L	2377726	2378016	embryo_stage10_access.
chr2L	2377999	2378164	embryo_stage5_access.
chr2L	2379553	2379628	embryo_stage5_access.
chr2L	2380000	2380171	embryo_stage5_access.
chr2L	2380537	2381467	embryo_stage9_access.
chr2L	2380537	2381908	embryo_stage5_access.
chr2L	2380805	2381790	embryo_stage10_access.
chr2L	2380947	2381598	embryo_stage11_access.
chr2L	2381129	2381396	embryo_stage14_access.
chr2L	2382595	2383328	embryo_stage11_access.
chr2L	2382620	2383352	embryo_stage5_access.
chr2L	2382942	2383320	embryo_stage9_access.
chr2L	2382986	2383363	embryo_stage10_access.
chr2L	2388434	2388882	embryo_stage14_access.
chr2L	2391436	2391887	embryo_stage14_access.
chr2L	2399912	2400304	embryo_stage14_access.
chr2L	2402049	2402270	embryo_stage14_access.
chr2L	2402758	2402983	embryo_stage14_access.
chr2L	2415197	2415469	embryo_stage14_access.
chr2L	2420470	2420616	embryo_stage11_access.
chr2L	2420477	2420717	embryo_stage9_access.
chr2L	2421154	2421181	embryo_stage11_access.
chr2L	2423907	2424221	embryo_stage14_access.
chr2L	2427749	2428420	embryo_stage14_access.
chr2L	2430315	2430695	embryo_stage14_access.
chr2L	2438711	2439628	embryo_stage11_access.
chr2L	2438886	2439538	embryo_stage14_access.
chr2L	2439221	2439458	embryo_stage9_access.
chr2L	2445698	2446180	embryo_stage11_access.
chr2L	2446258	2446368	embryo_stage14_access.
chr2L	2446992	2447330	embryo_stage11_access.
chr2L	2447185	2447341	embryo_stage10_access.
chr2L	2447440	2450275	embryo_stage9_access.
chr2L	2447734	2450189	embryo_stage10_access.
chr2L	2447929	2448812	embryo_stage5_access.
chr2L	2448238	2448911	embryo_stage11_access.
chr2L	2448611	2448766	embryo_stage14_access.
chr2L	2448998	2450178	embryo_stage5_access.
chr2L	2449523	2450310	embryo_stage11_access.
chr2L	2449608	2449932	embryo_stage14_access.
chr2L	2450759	2451376	embryo_stage11_access.
chr2L	2450793	2451396	embryo_stage14_access.
chr2L	2450798	2451400	embryo_stage5_access.
chr2L	2450851	2451269	embryo_stage10_access.
chr2L	2450857	2451367	embryo_stage9_access.
chr2L	2451768	2452046	embryo_stage10_access.
chr2L	2453723	2455220	embryo_stage11_access.
chr2L	2453852	2455207	embryo_stage10_access.
chr2L	2453888	2455207	embryo_stage9_access.
chr2L	2454273	2455268	embryo_stage5_access.
chr2L	2454490	2455168	embryo_stage14_access.
chr2L	2455486	2455854	embryo_stage10_access.
chr2L	2456325	2457926	embryo_stage5_access.
chr2L	2456463	2457962	embryo_stage9_access.
chr2L	2456713	2457470	embryo_stage10_access.
chr2L	2457696	2458348	embryo_stage10_access.
chr2L	2458232	2458569	embryo_stage9_access.
chr2L	2458259	2458569	embryo_stage5_access.
chr2L	2459208	2459567	embryo_stage5_access.
chr2L	2459245	2459494	embryo_stage9_access.
chr2L	2460699	2462671	embryo_stage10_access.
chr2L	2460856	2462741	embryo_stage9_access.
chr2L	2460858	2462630	embryo_stage11_access.
chr2L	2461094	2461699	embryo_stage5_access.
chr2L	2461374	2461612	embryo_stage14_access.
chr2L	2461938	2462744	embryo_stage5_access.
chr2L	2462429	2462551	embryo_stage14_access.
chr2L	2463148	2463767	embryo_stage11_access.
chr2L	2463329	2463580	embryo_stage10_access.
chr2L	2463428	2463551	embryo_stage9_access.
chr2L	2470244	2470629	embryo_stage11_access.
chr2L	2473759	2474338	embryo_stage14_access.
chr2L	2483731	2484221	embryo_stage11_access.
chr2L	2484469	2484771	embryo_stage10_access.
chr2L	2484493	2484852	embryo_stage11_access.
chr2L	2484616	2484839	embryo_stage9_access.
chr2L	2484658	2484779	embryo_stage5_access.
chr2L	2485626	2486236	embryo_stage11_access.
chr2L	2488354	2488971	embryo_stage11_access.
chr2L	2488651	2488956	embryo_stage14_access.
chr2L	2491210	2491502	embryo_stage5_access.
chr2L	2491556	2493949	embryo_stage11_access.
chr2L	2491936	2494419	embryo_stage5_access.
chr2L	2492041	2492183	embryo_stage10_access.
chr2L	2492044	2493278	embryo_stage14_access.
chr2L	2492449	2494306	embryo_stage10_access.
chr2L	2492462	2494451	embryo_stage9_access.
chr2L	2494627	2494766	embryo_stage10_access.
chr2L	2494743	2494822	embryo_stage9_access.
chr2L	2496449	2496721	embryo_stage10_access.
chr2L	2572052	2572366	embryo_stage5_access.
chr2L	2572561	2572862	embryo_stage10_access.
chr2L	2572793	2572988	embryo_stage5_access.
chr2L	2574663	2575805	embryo_stage5_access.
chr2L	2574708	2575263	embryo_stage11_access.
chr2L	2574740	2575367	embryo_stage9_access.
chr2L	2574864	2575350	embryo_stage10_access.
chr2L	2574889	2575237	embryo_stage14_access.
chr2L	2575961	2580832	embryo_stage5_access.
chr2L	2576193	2577782	embryo_stage10_access.
chr2L	2576358	2578228	embryo_stage9_access.
chr2L	2576456	2577593	embryo_stage11_access.
chr2L	2577980	2577990	embryo_stage10_access.
chr2L	2579659	2580760	embryo_stage9_access.
chr2L	2579717	2580678	embryo_stage10_access.
chr2L	2579741	2580678	embryo_stage11_access.
chr2L	2585121	2585649	embryo_stage11_access.
chr2L	2585197	2585616	embryo_stage5_access.
chr2L	2585202	2585649	embryo_stage9_access.
chr2L	2585202	2585650	embryo_stage14_access.
chr2L	2611925	2612397	embryo_stage11_access.
chr2L	2611999	2612364	embryo_stage10_access.
chr2L	2612004	2612392	embryo_stage9_access.
chr2L	2612004	2612405	embryo_stage5_access.
chr2L	2612037	2612315	embryo_stage14_access.
chr2L	2631830	2632067	embryo_stage14_access.
chr2L	2636135	2636539	embryo_stage14_access.
chr2L	2636986	2637373	embryo_stage14_access.
chr2L	2676362	2676841	embryo_stage14_access.
chr2L	2677434	2677709	embryo_stage10_access.
chr2L	2677453	2677862	embryo_stage14_access.
chr2L	2677466	2677760	embryo_stage9_access.
chr2L	2677487	2677758	embryo_stage5_access.
chr2L	2677565	2677790	embryo_stage11_access.
chr2L	2724475	2724932	embryo_stage10_access.
chr2L	2724491	2724841	embryo_stage9_access.
chr2L	2724560	2724820	embryo_stage11_access.
chr2L	2729961	2730251	embryo_stage14_access.
chr2L	2731680	2732307	embryo_stage14_access.
chr2L	2739633	2739977	embryo_stage10_access.
chr2L	2739765	2740243	embryo_stage11_access.
chr2L	2739804	2740215	embryo_stage14_access.
chr2L	2739818	2740215	embryo_stage9_access.
chr2L	2739847	2740125	embryo_stage5_access.
chr2L	2740584	2740811	embryo_stage10_access.
chr2L	2741136	2742336	embryo_stage5_access.
chr2L	2741840	2742336	embryo_stage10_access.
chr2L	2742059	2742325	embryo_stage11_access.
chr2L	2742659	2742947	embryo_stage5_access.
chr2L	2743738	2744296	embryo_stage5_access.
chr2L	2744846	2745070	embryo_stage10_access.
chr2L	2744967	2745832	embryo_stage5_access.
chr2L	2744969	2745978	embryo_stage9_access.
chr2L	2745348	2745691	embryo_stage10_access.
chr2L	2745601	2745750	embryo_stage11_access.
chr2L	2746929	2755993	embryo_stage10_access.
chr2L	2747263	2748843	embryo_stage11_access.
chr2L	2747444	2748872	embryo_stage5_access.
chr2L	2747516	2747791	embryo_stage9_access.
chr2L	2748047	2748880	embryo_stage9_access.
chr2L	2748384	2748792	embryo_stage14_access.
chr2L	2749209	2755941	embryo_stage11_access.
chr2L	2749240	2751991	embryo_stage9_access.
chr2L	2749254	2751434	embryo_stage14_access.
chr2L	2749258	2752081	embryo_stage5_access.
chr2L	2751832	2755802	embryo_stage14_access.
chr2L	2752193	2756328	embryo_stage9_access.
chr2L	2752271	2756327	embryo_stage5_access.
chr2L	2756441	2756827	embryo_stage10_access.
chr2L	2756626	2758213	embryo_stage9_access.
chr2L	2757104	2757486	embryo_stage10_access.
chr2L	2757206	2758166	embryo_stage5_access.
chr2L	2757427	2759107	embryo_stage11_access.
chr2L	2757438	2757755	embryo_stage14_access.
chr2L	2757791	2759998	embryo_stage10_access.
chr2L	2757920	2758249	embryo_stage14_access.
chr2L	2758434	2760969	embryo_stage5_access.
chr2L	2758546	2758889	embryo_stage9_access.
chr2L	2759172	2760461	embryo_stage9_access.
chr2L	2759288	2760916	embryo_stage11_access.
chr2L	2759858	2760142	embryo_stage14_access.
chr2L	2760418	2760805	embryo_stage10_access.
chr2L	2764548	2765168	embryo_stage5_access.
chr2L	2764759	2765401	embryo_stage10_access.
chr2L	2764899	2765186	embryo_stage11_access.
chr2L	2765397	2766720	embryo_stage9_access.
chr2L	2765437	2765661	embryo_stage14_access.
chr2L	2765466	2766481	embryo_stage11_access.
chr2L	2765767	2766733	embryo_stage10_access.
chr2L	2765828	2766804	embryo_stage5_access.
chr2L	2766031	2766376	embryo_stage14_access.
chr2L	2767392	2768457	embryo_stage5_access.
chr2L	2767405	2768816	embryo_stage10_access.
chr2L	2767472	2768468	embryo_stage11_access.
chr2L	2767501	2768132	embryo_stage14_access.
chr2L	2767533	2768486	embryo_stage9_access.
chr2L	2768744	2770816	embryo_stage5_access.
chr2L	2768998	2770713	embryo_stage11_access.
chr2L	2769030	2770755	embryo_stage10_access.
chr2L	2769453	2770714	embryo_stage9_access.
chr2L	2769478	2770292	embryo_stage14_access.
chr2L	2771056	2771926	embryo_stage5_access.
chr2L	2771302	2771611	embryo_stage11_access.
chr2L	2771657	2771737	embryo_stage9_access.
chr2L	2779212	2779942	embryo_stage10_access.
chr2L	2779307	2780036	embryo_stage9_access.
chr2L	2779331	2779935	embryo_stage5_access.
chr2L	2779367	2779847	embryo_stage11_access.
chr2L	2779557	2779863	embryo_stage14_access.
chr2L	2780259	2780602	embryo_stage5_access.
chr2L	2780365	2780587	embryo_stage9_access.
chr2L	2798958	2799357	embryo_stage14_access.
chr2L	2799931	2800547	embryo_stage14_access.
chr2L	2804585	2805030	embryo_stage10_access.
chr2L	2804592	2805243	embryo_stage11_access.
chr2L	2804600	2805286	embryo_stage14_access.
chr2L	2806512	2806730	embryo_stage14_access.
chr2L	2806558	2806687	embryo_stage10_access.
chr2L	2807381	2807609	embryo_stage5_access.
chr2L	2807411	2807656	embryo_stage9_access.
chr2L	2808001	2808373	embryo_stage5_access.
chr2L	2808038	2808331	embryo_stage11_access.
chr2L	2808039	2808354	embryo_stage10_access.
chr2L	2808039	2808389	embryo_stage14_access.
chr2L	2814657	2815390	embryo_stage5_access.
chr2L	2814716	2815291	embryo_stage9_access.
chr2L	2822636	2822850	embryo_stage9_access.
chr2L	2822671	2822881	embryo_stage5_access.
chr2L	2829566	2830413	embryo_stage11_access.
chr2L	2829617	2830391	embryo_stage14_access.
chr2L	2830645	2831093	embryo_stage11_access.
chr2L	2830753	2831038	embryo_stage14_access.
chr2L	2833942	2834144	embryo_stage14_access.
chr2L	2849810	2850159	embryo_stage10_access.
chr2L	2855161	2856434	embryo_stage14_access.
chr2L	2855452	2857784	embryo_stage11_access.
chr2L	2855504	2857776	embryo_stage9_access.
chr2L	2855517	2857776	embryo_stage5_access.
chr2L	2855750	2857649	embryo_stage10_access.
chr2L	2856971	2857726	embryo_stage14_access.
chr2L	2858053	2858510	embryo_stage9_access.
chr2L	2858075	2858451	embryo_stage14_access.
chr2L	2858082	2858430	embryo_stage11_access.
chr2L	2858134	2858330	embryo_stage5_access.
chr2L	2858178	2858481	embryo_stage10_access.
chr2L	2861423	2862010	embryo_stage14_access.
chr2L	2861441	2862010	embryo_stage11_access.
chr2L	2861450	2861919	embryo_stage9_access.
chr2L	2861497	2861908	embryo_stage10_access.
chr2L	2862211	2862796	embryo_stage11_access.
chr2L	2862234	2862827	embryo_stage10_access.
chr2L	2862241	2862794	embryo_stage14_access.
chr2L	2862259	2862685	embryo_stage5_access.
chr2L	2862259	2862796	embryo_stage9_access.
chr2L	2864704	2864966	embryo_stage5_access.
chr2L	2869851	2870709	embryo_stage5_access.
chr2L	2871139	2871489	embryo_stage10_access.
chr2L	2871433	2871673	embryo_stage5_access.
chr2L	2872034	2873359	embryo_stage14_access.
chr2L	2872687	2875788	embryo_stage9_access.
chr2L	2873047	2875592	embryo_stage5_access.
chr2L	2873549	2873947	embryo_stage10_access.
chr2L	2873628	2875613	embryo_stage11_access.
chr2L	2874171	2875504	embryo_stage10_access.
chr2L	2874207	2875358	embryo_stage14_access.
chr2L	2877547	2879495	embryo_stage5_access.
chr2L	2878101	2878705	embryo_stage9_access.
chr2L	2878116	2878730	embryo_stage11_access.
[truncated: 63,536 more rows]
