# Supplementary material for: Dynamic reprogramming of chromatin accessibility during Drosophila embryo development
Source: Genome Biol. 2011 May 11;12(5):R43. doi: 10.1186/gb-2011-12-5-r43 (PMC3219966; doi:10.1186/gb-2011-12-5-r43)
Supplement: Additional file 4 — Developmentally dynamic domains in euchromatic DNA. Genome coordinates of DDDs from Figure 4. [file gb-2011-12-5-r43-S4.XLS]

## Sheet: Sheet1
chr2L	12990	43850
chr2L	44390	58430
chr2L	58170	105050
chr2L	114390	139830
chr2L	151650	175870
chr2L	194510	210750
chr2L	264290	297190
chr2L	332710	370590
chr2L	424310	456130
chr2L	456090	495430
chr2L	503930	533530
chr2L	834630	872130
chr2L	1051510	1083610
chr2L	1147610	1157770
chr2L	1396170	1436410
chr2L	1502670	1532470
chr2L	1544630	1570230
chr2L	1621750	1632510
chr2L	1633930	1663830
chr2L	2148370	2216970
chr2L	2439910	2476430
chr2L	2562730	2593050
chr2L	2815210	2829910
chr2L	3056910	3097470
chr2L	3339890	3354070
chr2L	3527190	3556910
chr2L	3579470	3629710
chr2L	3765850	3796350
chr2L	3789930	3802090
chr2L	3803710	3842990
chr2L	4207850	4237370
chr2L	4266610	4297090
chr2L	4353570	4385110
chr2L	4806930	4836770
chr2L	4887370	4901770
chr2L	4982950	5015190
chr2L	5031830	5064870
chr2L	5225070	5260590
chr2L	5284290	5315270
chr2L	5450130	5461430
chr2L	5458990	5479710
chr2L	5786830	5804570
chr2L	5957890	5988950
chr2L	6060850	6090630
chr2L	6359110	6391290
chr2L	6517770	6546170
chr2L	6680170	6710110
chr2L	6772850	6801810
chr2L	6909310	6929190
chr2L	6951670	6978730
chr2L	7042010	7052950
chr2L	7275110	7311770
chr2L	7339650	7354850
chr2L	7511590	7534850
chr2L	7529150	7541350
chr2L	7806690	7824690
chr2L	8085830	8096630
chr2L	8129930	8159570
chr2L	8194910	8224950
chr2L	8263010	8295170
chr2L	8372490	8385570
chr2L	8402090	8434430
chr2L	8506970	8525510
chr2L	8826750	8862490
chr2L	8861090	8872690
chr2L	9131570	9165350
chr2L	9443710	9463210
chr2L	9568630	9600010
chr2L	9973610	10008070
chr2L	10043670	10072410
chr2L	10533190	10563310
chr2L	10742290	10767170
chr2L	11024950	11053290
chr2L	11056290	11089750
chr2L	11172730	11183190
chr2L	11173690	11203750
chr2L	11214930	11226630
chr2L	11436550	11468290
chr2L	11792150	11821910
chr2L	11989630	12020790
chr2L	12066410	12103730
chr2L	12469530	12481710
chr2L	12600190	12631610
chr2L	12651590	12670930
chr2L	12664310	12695890
chr2L	13210510	13249410
chr2L	13848910	13882370
chr2L	14009170	14055910
chr2L	14250330	14268270
chr2L	14421470	14437430
chr2L	14428750	14472050
chr2L	14464950	14476650
chr2L	14468290	14480210
chr2L	14471250	14501970
chr2L	14669390	14699530
chr2L	14989930	15019930
chr2L	15305570	15336610
chr2L	15422970	15436570
chr2L	15463170	15493270
chr2L	15714330	15755190
chr2L	15892970	15923630
chr2L	16252550	16266590
chr2L	16265770	16280270
chr2L	16304630	16340830
chr2L	16515190	16537390
chr2L	16529170	16543890
chr2L	16742450	16772590
chr2L	17204450	17237370
chr2L	17244350	17274470
chr2L	17540510	17570510
chr2L	17724830	17764210
chr2L	18117590	18148290
chr2L	18293010	18318170
chr2L	18341870	18368410
chr2L	18468110	18488290
chr2L	18597090	18609230
chr2L	18606510	18627030
chr2L	18993750	19038510
chr2L	19118990	19148930
chr2L	19142450	19172450
chr2L	19201290	19230290
chr2L	19308130	19324490
chr2L	19314870	19349010
chr2L	19426010	19437130
chr2L	19434230	19449790
chr2L	19571330	19586190
chr2L	19793730	19827170
chr2L	19930610	19950170
chr2L	20325110	20335630
chr2L	20456630	20489210
chr2L	20751230	20771210
chr2L	20767330	20781250
chr2L	20773450	20796630
chr2L	20795210	20826150
chr2L	20969010	20997910
chr2L	20993290	21042290
chr2L	21408050	21461090
chr2L	21605930	21621570
chr2L	21825970	21849650
chr2L	22124450	22149090
chr2L	22221510	22251250
chr2R	356990	389910
chr2R	631270	645450
chr2R	641830	671930
chr2R	834150	880490
chr2R	1284850	1314230
chr2R	1614750	1656210
chr2R	1651270	1689930
chr2R	1689130	1716470
chr2R	1734430	1758010
chr2R	1776850	1795510
chr2R	1929810	1946170
chr2R	1936430	1955310
chr2R	2011530	2055070
chr2R	2071670	2100450
chr2R	2097370	2128630
chr2R	2142050	2155210
chr2R	2145850	2159770
chr2R	2491730	2503990
chr2R	2926230	2956230
chr2R	2980290	3012930
chr2R	3089490	3112710
chr2R	3458630	3486510
chr2R	3559350	3585630
chr2R	3626830	3649350
chr2R	3733630	3776090
chr2R	4136670	4181630
chr2R	4412750	4427970
chr2R	4503650	4532210
chr2R	4903710	4935790
chr2R	5041130	5092270
chr2R	5206070	5236090
chr2R	5432450	5462270
chr2R	5470850	5507430
chr2R	5714190	5752370
chr2R	5775410	5786390
chr2R	5964930	6012410
chr2R	6037930	6075170
chr2R	6093190	6109490
chr2R	6603310	6632450
chr2R	6681850	6733310
chr2R	6740290	6753590
chr2R	6909610	6940230
chr2R	7036370	7056990
chr2R	7047590	7079370
chr2R	7110250	7136010
chr2R	7301090	7325210
chr2R	7483110	7513170
chr2R	7512030	7550170
chr2R	7712310	7736950
chr2R	7956090	7970790
chr2R	7961390	7986110
chr2R	8039730	8061690
chr2R	8089090	8105050
chr2R	8095710	8118290
chr2R	8277870	8308170
chr2R	8428190	8478530
chr2R	8472950	8486950
chr2R	8480910	8496470
chr2R	8696010	8722810
chr2R	8726990	8755930
chr2R	8989810	9007230
chr2R	9001710	9019510
chr2R	9056930	9115230
chr2R	9506910	9535390
chr2R	9687610	9701930
chr2R	9720590	9742630
chr2R	9812610	9841410
chr2R	9930130	9960870
chr2R	9985790	10011970
chr2R	10120490	10133830
chr2R	10124890	10148190
chr2R	10476830	10489110
chr2R	10481750	10511850
chr2R	10535090	10579370
chr2R	10618230	10629730
chr2R	10628590	10662310
chr2R	10853470	10885990
chr2R	10878730	10889630
chr2R	11030390	11043350
chr2R	11113150	11140790
chr2R	11199930	11210950
chr2R	11256030	11285790
chr2R	11398230	11430790
chr2R	11502470	11519370
chr2R	11517650	11530070
chr2R	11610950	11625490
chr2R	11630290	11640590
chr2R	11655710	11685150
chr2R	12018970	12044990
chr2R	12115090	12141550
chr2R	12285070	12314490
chr2R	12310490	12340090
chr2R	12591810	12606090
chr2R	12936970	12966430
chr2R	12961810	12982170
chr2R	12976010	12986730
chr2R	12977050	12991750
chr2R	13002390	13032510
chr2R	13182830	13209230
chr2R	13228730	13246290
chr2R	13292810	13302850
chr2R	13295470	13333970
chr2R	13637270	13665570
chr2R	13656150	13670590
chr2R	13711270	13741410
chr2R	13800050	13830030
chr2R	13835370	13868530
chr2R	13913830	13931850
chr2R	13922690	13943390
chr2R	14152850	14174330
chr2R	14175550	14207910
chr2R	14359290	14383030
chr2R	14756310	14797570
chr2R	14956910	14997290
chr2R	15160090	15191110
chr2R	15541130	15596510
chr2R	15828130	15841630
chr2R	16096810	16132970
chr2R	16146630	16163430
chr2R	16436530	16465970
chr2R	16490770	16514590
chr2R	16537810	16560690
chr2R	16634830	16650350
chr2R	16858030	16888970
chr2R	16973470	16998010
chr2R	16989390	16999690
chr2R	16990310	17003470
chr2R	17022730	17046430
chr2R	17037050	17067070
chr2R	17195590	17230530
chr2R	17366950	17391970
chr2R	17613270	17625510
chr2R	17890470	17905690
chr2R	18000430	18033230
chr2R	18026030	18038490
chr2R	18032370	18043090
chr2R	18034770	18056110
chr2R	18171190	18181470
chr2R	18173590	18213570
chr2R	18539110	18568970
chr2R	18680910	18743530
chr2R	19020210	19049250
chr2R	19067390	19100050
chr2R	19138350	19168170
chr2R	19206470	19235430
chr2R	19348330	19395930
chr2R	19802550	19857130
chr2R	20032230	20066430
chr2R	20158890	20188410
chr2R	20250510	20262030
chr2R	20260770	20280010
chr2R	20294110	20324950
chr2R	20549570	20579830
chr2R	20687110	20717190
chr2R	20707650	20721750
chr2R	20715730	20741930
chr2R	20751110	20771790
chr3L	19530	46270
chr3L	120650	152630
chr3L	250990	275470
chr3L	266450	296410
chr3L	300770	319450
chr3L	317950	330810
chr3L	582490	637950
chr3L	648790	665970
chr3L	666290	678250
chr3L	693230	752190
chr3L	750490	760970
chr3L	1176970	1187830
chr3L	1233990	1244450
chr3L	1382990	1409090
chr3L	1448170	1460930
chr3L	1644670	1662210
chr3L	2132270	2150370
chr3L	2408530	2436930
chr3L	2451830	2467250
chr3L	2555350	2583270
chr3L	2822030	2851890
chr3L	2843870	2854190
chr3L	2849030	2880170
chr3L	3012490	3036290
chr3L	3288630	3303410
chr3L	3362830	3407810
chr3L	3787810	3810310
chr3L	3811770	3824170
chr3L	3817190	3847270
chr3L	3948590	3963710
chr3L	4071690	4095330
chr3L	4091030	4101630
chr3L	4221190	4251950
chr3L	4252170	4269650
chr3L	4268030	4281650
chr3L	4376870	4400590
chr3L	4579830	4595810
chr3L	4660710	4688750
chr3L	5235730	5265290
chr3L	5551330	5566330
chr3L	5582310	5610590
chr3L	5762990	5795610
chr3L	5815270	5845410
chr3L	5885830	5915790
chr3L	5906150	5918210
chr3L	5929010	5959210
chr3L	5953430	5984570
chr3L	6726330	6756230
chr3L	6780310	6814810
chr3L	7320370	7334090
chr3L	7333850	7350350
chr3L	7777630	7793870
chr3L	7869070	7899410
chr3L	7947230	7984210
chr3L	8148830	8178050
chr3L	8331230	8349890
chr3L	8417070	8444970
chr3L	8612670	8659310
chr3L	8789090	8828130
chr3L	8963790	8975130
chr3L	8969630	9039590
chr3L	9101910	9136790
chr3L	9327830	9338590
chr3L	9331410	9357490
chr3L	9352310	9383410
chr3L	9420910	9431390
chr3L	9424610	9454650
chr3L	9653390	9682590
chr3L	9673230	9683430
chr3L	10164970	10190750
chr3L	10289930	10310030
chr3L	10698330	10728230
chr3L	10729210	10759210
chr3L	10809190	10850470
chr3L	11196850	11249130
chr3L	11254070	11283930
chr3L	11301970	11333830
chr3L	11324290	11345990
chr3L	11343670	11354070
chr3L	11376990	11396050
chr3L	11393230	11406170
chr3L	11652250	11682630
chr3L	11884790	11907850
chr3L	11898590	11914210
chr3L	12023010	12090310
chr3L	12416130	12432930
chr3L	12427250	12442950
chr3L	12465010	12493970
chr3L	12539510	12552230
chr3L	12606230	12636310
chr3L	12663170	12679430
chr3L	12673610	12686890
chr3L	12678710	12708810
chr3L	13009870	13021230
chr3L	13012750	13070610
chr3L	13337990	13371410
chr3L	13453710	13466330
chr3L	13459050	13478990
chr3L	13493190	13526550
chr3L	13889390	13900310
chr3L	14100530	14132050
chr3L	14129530	14160370
chr3L	14403390	14432990
chr3L	14506730	14524750
chr3L	14573050	14592470
chr3L	14588570	14615330
chr3L	14605570	14618350
chr3L	14708910	14736490
chr3L	14894710	14958870
chr3L	14990930	15024750
chr3L	15058550	15070730
chr3L	15178250	15204370
chr3L	15212890	15234550
chr3L	15264350	15301610
chr3L	15459290	15489590
chr3L	15484490	15514110
chr3L	15549850	15573650
chr3L	15651150	15690710
chr3L	15798110	15824710
chr3L	15966950	15998170
chr3L	15992810	16024190
chr3L	16129110	16142410
chr3L	16438930	16465810
chr3L	16723430	16755710
chr3L	16811510	16841110
chr3L	16996470	17020850
chr3L	17366610	17395970
chr3L	17524130	17536390
chr3L	17528190	17546970
chr3L	17541110	17554230
chr3L	17600350	17626610
chr3L	17915490	17949110
chr3L	17939690	17996250
chr3L	18175150	18219430
chr3L	18247550	18261490
chr3L	18254750	18277650
chr3L	18311650	18329570
chr3L	18353410	18382490
chr3L	18709550	18752090
chr3L	18791590	18820470
chr3L	18855450	18871330
chr3L	18947290	18974830
chr3L	18986290	19023770
chr3L	19033950	19053670
chr3L	19119230	19139370
chr3L	19129450	19163910
chr3L	19507610	19539830
chr3L	19821850	19851750
chr3L	20117290	20131730
chr3L	20229490	20243770
chr3L	20319310	20351650
chr3L	20440490	20456950
chr3L	20548070	20572490
chr3L	20613170	20643170
chr3L	20703630	20716190
chr3L	20714170	20738150
chr3L	20942390	20963370
chr3L	20986410	21015650
chr3L	21064690	21094270
chr3L	21266650	21295670
chr3L	21554450	21583810
chr3L	21589430	21616650
chr3L	21881150	21903890
chr3L	21985750	22015410
chr3L	22082950	22124730
chr3L	22321370	22350190
chr3L	22642190	22671810
chr3L	22707050	22731650
chr3L	22754350	22773550
chr3L	22863510	22893450
chr3L	22941130	22980710
chr3L	23032950	23064710
chr3L	23084430	23114110
chr3L	23179850	23212650
chr3R	92250	122030
chr3R	112910	145130
chr3R	154970	194870
chr3R	198010	219930
chr3R	210510	222190
chr3R	659990	702390
chr3R	774890	788510
chr3R	778930	833230
chr3R	836510	869390
chr3R	866870	879550
chr3R	900990	921290
chr3R	915010	928730
chr3R	922990	960610
chr3R	1027310	1052830
chr3R	1296010	1315650
chr3R	1434610	1465970
chr3R	1607090	1636590
chr3R	2045310	2076150
chr3R	2221050	2240450
chr3R	2235490	2250190
chr3R	2565030	2602270
chr3R	2631470	2653390
chr3R	2665090	2729530
chr3R	2727650	2748150
chr3R	2760510	2776510
chr3R	2767470	2778150
chr3R	2806350	2837190
chr3R	2916810	2927310
chr3R	2919630	2930210
chr3R	2922110	2946710
chr3R	2974290	2991190
chr3R	3076770	3090890
chr3R	3302150	3313930
chr3R	3902230	3933910
chr3R	4016330	4046770
chr3R	4086850	4129830
chr3R	4137310	4148210
chr3R	4493230	4503810
chr3R	4495370	4540210
chr3R	4619750	4649250
chr3R	4665510	4688890
chr3R	4739030	4768650
chr3R	4758750	4768890
chr3R	4760170	4790590
chr3R	4787150	4806510
chr3R	4839790	4894050
chr3R	5074790	5086550
chr3R	5160070	5190030
chr3R	5229630	5239990
chr3R	5239430	5268350
chr3R	5363210	5374230
chr3R	5415510	5445350
chr3R	5690870	5720890
chr3R	5717050	5727390
chr3R	5728990	5746790
chr3R	5904430	5941450
chr3R	5976550	5989450
chr3R	6165910	6194090
chr3R	6347710	6368990
chr3R	6410530	6440490
chr3R	6451650	6463090
chr3R	6454110	6497890
chr3R	7046210	7063290
chr3R	7162910	7185870
chr3R	7181070	7192570
chr3R	7432830	7445650
chr3R	7586270	7616450
chr3R	7662030	7692330
chr3R	7688170	7718070
chr3R	7939570	7962010
chr3R	8063490	8089170
chr3R	8192190	8222770
chr3R	8458170	8490070
chr3R	8878310	8910970
chr3R	9088150	9100250
chr3R	9104430	9118130
chr3R	9115430	9133670
chr3R	9215710	9242650
chr3R	9233030	9243970
chr3R	9601070	9657510
chr3R	9705190	9740470
chr3R	9781490	9830070
chr3R	9836790	9866950
chr3R	9872210	9893390
chr3R	10100030	10118850
chr3R	10289770	10303070
chr3R	10293850	10308310
chr3R	10381630	10399550
chr3R	10398230	10408870
chr3R	10400550	10411750
chr3R	10440590	10470270
chr3R	10467070	10491410
chr3R	10492630	10520150
chr3R	10629450	10639650
chr3R	10630370	10658770
chr3R	11085370	11103810
chr3R	11245450	11275950
chr3R	11390110	11423590
chr3R	11454630	11497170
chr3R	11800210	11834110
chr3R	11840090	11878270
chr3R	12023470	12054270
chr3R	12046030	12094610
chr3R	12337110	12365950
chr3R	12363390	12386650
chr3R	12381010	12393030
chr3R	12512450	12542790
chr3R	12555990	12570430
chr3R	12583850	12604430
chr3R	12640670	12666930
chr3R	12747130	12775090
chr3R	12867190	12923250
chr3R	13514490	13544470
chr3R	13592210	13617150
chr3R	14125590	14139890
chr3R	14191870	14213970
chr3R	14557210	14579010
chr3R	14729650	14758850
chr3R	14798350	14830530
chr3R	15142750	15187070
chr3R	15310350	15334610
chr3R	15610650	15639150
chr3R	15629910	15640410
chr3R	15702110	15731310
chr3R	15746750	15776230
chr3R	16119990	16132250
chr3R	16360570	16384470
chr3R	16374790	16392730
chr3R	16384830	16404750
chr3R	16407990	16437910
chr3R	17015610	17028290
chr3R	17158190	17179290
chr3R	17190750	17220590
chr3R	17224750	17254290
chr3R	17258530	17274930
chr3R	17269450	17281130
chr3R	17451830	17485010
chr3R	17477810	17498050
chr3R	17635370	17668690
chr3R	17863310	17876770
chr3R	17964330	17975070
chr3R	17974450	18005170
chr3R	18033470	18063190
chr3R	18339390	18368390
chr3R	18484430	18514330
chr3R	18530210	18558450
chr3R	18838210	18880650
chr3R	18872170	18883570
chr3R	18941510	18983250
chr3R	19004110	19035790
chr3R	19111770	19141450
chr3R	19154230	19185650
chr3R	19197050	19215210
chr3R	19601770	19622650
chr3R	19697150	19718790
chr3R	19728550	19752270
chr3R	19782150	19796270
chr3R	20031410	20061290
chr3R	20081110	20117250
chr3R	20108530	20123790
chr3R	20363970	20406770
chr3R	20414930	20444070
chr3R	20578530	20609390
chr3R	20678530	20707630
chr3R	20705150	20730610
chr3R	20983910	21025050
chr3R	21406510	21428830
chr3R	21446290	21478270
chr3R	21808250	21876710
chr3R	22612850	22637570
chr3R	22693130	22725610
chr3R	23016110	23031410
chr3R	23031630	23045710
chr3R	23253550	23282150
chr3R	23471270	23497850
chr3R	23742330	23772110
chr3R	24138070	24168190
chr3R	24366930	24380930
chr3R	24384150	24395890
chr3R	24395850	24420790
chr3R	24670810	24698650
chr3R	24884350	24914450
chr3R	25070810	25104490
chr3R	25096610	25149090
chr3R	25359230	25388890
chr3R	25482350	25513030
chr3R	25508650	25522950
chr3R	25583730	25612530
chr3R	25605270	25623070
chr3R	25640390	25658950
chr3R	25852290	25882250
chr3R	25985630	26015810
chr3R	26014370	26043730
chr3R	26287070	26316490
chr3R	26380010	26409270
chr3R	26573290	26596010
chr3R	26620330	26635450
chr3R	26663590	26693590
chr3R	26873950	26904990
chr3R	27006650	27034010
chr3R	27034730	27064130
chr3R	27500090	27565770
chr4	65150	92330
chr4	266210	296130
chr4	401910	432910
chr4	513210	524570
chr4	515350	537490
chr4	598090	629530
chr4	723790	753290
chr4	781430	821690
chr4	852150	885650
chr4	948130	978230
chr4	1048210	1080470
chr4	1133250	1170370
chr4	1243070	1273630
chrX	217870	286210
chrX	296970	337190
chrX	368710	398630
chrX	422790	466830
chrX	610890	640590
chrX	1012670	1043790
chrX	1075290	1105070
chrX	1118430	1147610
chrX	1229230	1260150
chrX	1793210	1810230
chrX	1804330	1855910
chrX	1877990	1921610
chrX	1925190	1954910
chrX	1976130	2006210
chrX	2084690	2120530
chrX	2150030	2164090
chrX	2164310	2176690
chrX	2167090	2179650
chrX	2173850	2194190
chrX	2186090	2224650
chrX	2229750	2285170
chrX	2278430	2299890
chrX	2295250	2308250
chrX	2304530	2334610
chrX	2824010	2834890
chrX	2826390	2856230
chrX	2940450	2968050
chrX	2982330	3012030
chrX	3186710	3216630
chrX	3236130	3267390
chrX	3508970	3538630
chrX	3581350	3603410
chrX	3672350	3698450
chrX	3692510	3703550
chrX	4041790	4059030
chrX	4508390	4533790
chrX	4883010	4907850
chrX	5427970	5456990
chrX	5528950	5556130
chrX	5719230	5747710
chrX	5921670	5941230
chrX	5936190	5950490
chrX	5948450	5979110
chrX	6180870	6192270
chrX	6537070	6549430
chrX	6608590	6637690
chrX	6708250	6724210
chrX	6870830	6918310
chrX	6996930	7028910
chrX	7026510	7049890
chrX	7131170	7181150
chrX	7373990	7411690
chrX	7540430	7556950
chrX	7722690	7753050
chrX	7922930	7951670
chrX	8025070	8085310
chrX	8252810	8286530
chrX	8285430	8298190
chrX	8436910	8451970
chrX	8485070	8514650
chrX	8505370	8521390
chrX	8662290	8689750
chrX	8738670	8752110
chrX	8959610	8993910
chrX	8995710	9022510
chrX	9415930	9444650
chrX	9561170	9591850
chrX	9946910	9963150
chrX	10160830	10179630
chrX	10570210	10599530
chrX	10639370	10674570
chrX	10686050	10716630
chrX	10765970	10787790
chrX	11152870	11184110
chrX	11182570	11212250
chrX	11402710	11433710
chrX	11522270	11538430
chrX	11616750	11648830
chrX	11714050	11742830
chrX	11755830	11766150
chrX	11772950	11811990
chrX	11822750	11832990
chrX	11826190	11837850
chrX	12026550	12051870
chrX	12076690	12107450
chrX	12482930	12515890
chrX	12571030	12597150
chrX	12950490	12961110
chrX	12955890	12979710
chrX	13047290	13080010
chrX	13453390	13489210
chrX	13848590	13886410
chrX	14066230	14096450
chrX	14448710	14478210
chrX	14840050	14876470
chrX	15117970	15146490
chrX	15316230	15331910
chrX	15428910	15458350
chrX	15633590	15644530
chrX	15636310	15652350
chrX	15706110	15716650
chrX	16061630	16103010
chrX	16193290	16231950
chrX	16516490	16528130
chrX	16593950	16624290
chrX	16785650	16815710
chrX	16981710	17024450
chrX	17327510	17357750
chrX	17560870	17594470
chrX	17649350	17679010
chrX	18028070	18056850
chrX	18083230	18115690
chrX	18115610	18159570
chrX	18503910	18534430
chrX	18609050	18648590
chrX	18685830	18715330
chrX	18711710	18741830
chrX	18756950	18786870
chrX	18795210	18825650
chrX	18975290	18995690
chrX	18986030	19002510
chrX	19040370	19070630
chrX	19191050	19208330
chrX	19326890	19345510
chrX	19425170	19454190
chrX	19484630	19514850
chrX	19537250	19562630
chrX	19584650	19632490
chrX	19662130	19691750
chrX	20486390	20520050
chrX	20535810	20578310
chrX	21559790	21591510
chrX	21586410	21619690
